# Supplementary material for: Isotope tracing reveals bacterial catabolism of host-derived glutathione during Helicobacter pylori infection
Source: PLoS Pathog. 2023 Jul 26;19(7):e1011526. doi: 10.1371/journal.ppat.1011526 (PMC10406306; doi:10.1371/journal.ppat.1011526)
Supplement: S1 Data — (XLSX) [file ppat.1011526.s001.xlsx]

## Sheet: Fig 1A
Reduced GSH (nmol/live cell)					mean		std deviation		SEM
mock-infected	1.696e-05	1.048e-05	1.895e-05		1.55e-05		4.444e-06		2.566e-06
infected	2.35e-06	2.93e-06	2.83e-06		2.703e-05		3.101e-07		1.79e-07
Live Cell Count (# cells)					mean		std deviation		SEM
mock-infected	52767	74667	64000		63811		10951		6323
infected	69433	60867	66900		65733		4401		2541

## Sheet: Fig 1B
Reduced GSH (nmol/live cell)					mean		std deviation		SEM
mock-infected	1.7e-05	1.81e-05	1.29e-05		1.6e-05		2.74e-06		1.582e-06
infected	4.01e-06	5.4e-06	1.6e-06		3.67e-06		1.923e-06		1.11e-06
Live Cell Count (# cells)					mean		std deviation		SEM
mock-infected	58933	56867	56867		57556		1193		688.7
infected	61167	50200	50200		53856		6332		3656

## Sheet: Fig 1C
Reduced GSH (nmol/live cell)					mean		std deviation		SEM
mock-infected	7.59e-06	7.04e-06	7.7e-06		7.443e-06		3.536e-07		2.042e-07
infected	3.17e-07	9.05e-07	1.64e-06		9.54e-07		6.629e-07		3.827e-07
Live Cell Count (# cells)					mean		std deviation		SEM
mock-infected	102650	158333	158333		139772		32149		18561
infected	109333	139000	139000		129111		17128		9889

## Sheet: Fig 1D
Reduced GSH (% normalized )					mean		std deviation		SEM
mock-infected 3h	97.921	105.512	96.5674		100		4.82093		2.78336
mock-infected 7h	95.7056	106.106	98.1884		100		5.43171		3.136
mock-infected 10h	97.4298	102.84	99.73		100		2.71529		1.56767
mock-infected 13h	104.507	110.3	85.1934		100		13.146		7.58985
mock-infected 16h	102.443	98.3489	99.2077		100		2.15918		1.2466
mock-infected 20h	102.465	104.929	92.6059		100		6.52093		3.76486
infected 3h	76.4621	88.59	41.5879		68.88		68.88		14.088
infected 7h	54.5728	50.1673	28.6756		44.4719		44.4719		7.99988
infected 10h	38.6365	28.0214	20.7986		29.1521		29.1521		5.1803
infected 13h	38.7312	34.9265	14.5595		29.4058		29.4058		7.50392
infected 16h	29.9934	28.3277	20.8438		26.3883		26.3883		2.81362
infected 20h	28.5865	21.7837	25.2198		25.1967		25.1967		1.96383
Live Cell Count (# cells)					mean		std deviation		SEM
mock-infected 3h	18000	23933.3	13100		18344		5424.87		3132.05
mock-infected 7h	22466.7	24633.3	15466.7		20856		4791		2766.09
mock-infected 10h	19566.7	21566.7	15366.7		18833		3164.39		1826.96
mock-infected 13h	24366.7	29666.7	17400		23811		6152.18		3551.96
mock-infected 16h	35233.3	32700	20433.3		29456		7915.48		4570
mock-infected 20h	31300	33000	22933.3		29078		5388.71		3111.17
infected 3h	18933.3	23800	14366.7		19033		5424.87		2723.63
infected 7h	25133.3	24333.3	13900		21122		4791		3618.49
infected 10h	23433.3	26600	16366.7		22133		3164.39		3024.77
infected 13h	25400	27733.3	15433.3		22856		6152.18		3771.74
infected 16h	31833.3	28433.3	19566.7		26611		7915.48		3656.42
infected 20h	31733.3	36166.7	21866.7		29922		5388.71		4226.21

## Sheet: Fig 2A
Total GSH (nmol/live cell)					mean		std deviation		SEM
mock-infected	6.55e-05	4.87e-05	8.15e-05		6.523e-05		1.64e-05		9.469e-06
infected	5.15e-06	1.15e-05	2.83e-06		6.493e-06		4.488e-06		2.591e-06
Oxidized GSSG (nmol/live cell)					mean		std deviation		SEM
mock-infected	3.53e-06	3.61e-06	9.68e-06		5.607e-06
infected	-5.6e-08	-9.97e-08	1.75e-06		5.314e-07
Live Cell Count (# cells)					mean		std deviation		SEM
mock-infected	52433	31200	12867		32167		19801		11432
infected	82767	29933	22700		45133		32792		18932

## Sheet: Fig 2B
Total GSH (nmol/live cell)					mean		std deviation		SEM
untreated mock infected	3.504e-05	3.03133e-05	3.10067e-05		3.212e-05		2.55245e-06		1.47366e-06
untreated infected	2.649e-06	8.05467e-06	3.48667e-06		4.73011e-06		2.90946e-06		1.67977e-06
100 uM BME mock infected	7.00733e-05	4.16867e-05	5.32867e-05		5.50156e-05		1.42721e-05		8.23997e-06
100 uM BME infected	7.42133e-06	1.33527e-05	5.33e-06		8.70134e-06		4.1617e-06		2.40276e-06
5 mM NAC mock infected	5.21467e-05	5.07133e-05	3.07667e-05		4.45422e-05		1.19515e-05		6.90018e-06
5mM NAC infected	5.614e-06	1.0772e-05	3.3846e-06		6.5902e-06		3.78921e-06		2.1877e-06
Live Cell Count (# cells)					mean		std deviation		SEM
untreated mock infected	21433.3	27600	18666.7		22566.7		4573.23		2640.36
untreated infected	24366.7	23833.3	16533.3		21577.8		4376.75		2526.92
100 uM BME mock infected	17133.3	26966.7	16933.3		20344.4		5735.88		3311.61
100 uM BME infected	18900	23433.3	19866.7		20733.3		2387.7		1378.54
5 mM NAC mock infected	19100	19600	15133.3		17944.4		2447.3		1412.95
5mM NAC infected	17833.3	23333.3	16133.3		19100		3763.42		2172.81

## Sheet: Fig 3A
Reduced GSH (nmol/cell)					mean		std deviation		SEM
mock-infected	6.72e-06	7.24e-06	8.58e-06		7.513e-06		9.597e-07		5.541e-07
WT	1.696e-06	1.998e-06	1.1334e-06		1.609e-06		4.388e-07		2.533e-07
∆gGT	5.506e-06	7.326e-06	4.234e-06		5.689e-06		1.554e-06		8.972e-07
∆gGT::gGT	2.07e-06	2.594e-06	1.3854e-06		2.016e-06		6.061e-07		3.499e-07
∆cagA	1.7314e-06	1.8626e-06	1.014e-06		1.536e-06		4.568e-07		2.637e-07
∆vacA	2.216e-06	1.834e-06	1.1366e-06		1.729e-06		5.473e-07		3.16e-07
Live Cell Count (# cells)					mean		std deviation		SEM
mock-infected	62167	66967	40267		56467		14233		8218
WT	63967	82167	38767		61634		21794		12583
∆gGT	57367	58167	43933		53156		7997		4617
∆gGT::gGT	66367	66533	42933		58611		13578		7839
∆cagA	76933	65933	41100		61322		18356		10598
∆vacA	71633	62267	39833		57911		16341		9435

## Sheet: Fig 3B
CFU/mL					mean		std deviation		SEM
WT t=0	463000	533000	450000		482000		44643		25774.7
WT t=4	97300000	55000000	75700000		76000000		2.11516e+07		1.22119e+07
WT t=8	263000000	214000000	182000000		2.19667e+08		4.07962e+07		2.35537e+07
WT t=22	32700000000	30300000000	24700000000		2.92333e+10		4.10528e+09		2.37019e+09
∆gGT t=0	2770000	3670000	3000000		3.14667e+06		467582		269959
∆gGT t=4	64700000	61300000	61300000		6.24333e+07		1.96299e+06		1.13333e+06
∆gGT t=8	184000000	344000000	340000000		2.89333e+08		9.12433e+07		5.26793e+07
∆gGT t=22	21200000000	22500000000	31600000000		25100000000		5.66657e+09		3.27159e+09
∆gGT::gGT t=0	80000	210000	127000		139000		65825.5		38004.4
∆gGT::gGT t=4	85700000	53300000	94300000		7.77667e+07		2.16207e+07		1.24827e+07
∆gGT::gGT t=8	248000000	255000000	212000000		2.38333e+08		2.30723e+07		1.33208e+07
∆gGT::gGT t=22	31100000000	24700000000	24900000000		26900000000		3.63868e+09		2.10079e+09

## Sheet: Fig 3C
Reduced GSH (nmol/cell)					mean		std deviation		SEM
mock-infected	8.486e-06	8.26e-06	1.12e-05		9.315e-06		1.636e-06		9.446e-07
WT	1.5086e-06	8.56e-07	1.8514e-06		1.405e-06		5.057e-07		2.919e-07
∆gGT	5.966e-06	3.626e-06	5.014e-06		4.869e-06		1.177e-06		6.794e-07
Live Cell Count (# cells)					mean		std deviation		SEM
mock-infected	59433	102833	85933		82733		21876		12630
WT	47933	95833	90700		78155		26299		15184
∆gGT	52967	88133	106000		82367		26983		15578

## Sheet: Fig 3D
WT						∆gGT					∆gGT:gGT
Retention Time (min)	Ion Intensity					Ion Intensity					Ion Intensity
0.064	0	0	0			0	0	0			0	0.0315	0
0.08	0	0	0			0	0	0			0	0.04	0
0.097	0	0	331.975			0	0	0			0	0.048	0
0.114	0	0	0			0	0	0			0	0.0565	0
0.13	0	282.289	0			0	0	0			0	0.065	0
0.147	0	0	0			0	0	0			0	0.073	0
0.164	0	0	0			334.829	0	0			0	0.0815	0
0.18	0	0	0			0	0	0			0	0.09	0
0.197	0	0	0			224.096	0	0			0	0.098	0
0.214	0	0	0			0	0	0			0	0.1065	0
0.23	0	0	0			0	196.414	0			0	0.115	0
0.247	0	0	0			0	0	0			0	0.123	0
0.264	0	0	0			0	0	0			0	0.1315	196.668
0.28	0	0	0			0	0	0			0	0.14	0
0.297	0	0	0			0	0	0			0	0.148	0
0.314	0	0	0			0	0	0			0	0.1565	0
0.33	0	0	0			0	0	0			0	0.165	0
0.347	0	0	0			0	0	0			0	0.173	204.384
0.364	0	243.679	0			221.846	0	0			0	0.1815	0
0.38	0	0	0			0	0	0			0	0.19	0
0.397	0	0	0			0	0	0			0	0.198	0
0.414	0	0	0			0	0	0			0	0.2065	0
0.43	0	0	0			0	0	0			0	0.215	0
0.447	0	0	296.901			0	0	0			0	0.223	0
0.464	0	0	0			0	0	0			0	0.2315	0
0.48	0	0	0			0	0	0			0	0.24	0
0.497	0	0	0			0	0	0			0	0.248	0
0.514	0	0	0			0	0	0			0	0.2565	0
0.53	182.48	0	0			0	0	0			0	0.265	0
0.547	0	0	0			0	0	0			0	0.273	0
0.564	0	0	0			0	0	0			0	0.2815	0
0.58	0	0	0			0	0	0			0	0.29	0
0.597	0	0	0			0	0	0			0	0.298	0
0.614	0	0	0			0	0	0			0	0.3065	0
0.63	0	0	0			0	0	0			0	0.315	0
0.647	0	0	0			0	0	0			0	0.323	0
0.664	0	0	0			0	0	0			0	0.3315	0
0.68	0	0	0			0	0	194.468			0	0.34	0
0.697	0	0	0			0	0	0			0	0.348	0
0.714	0	208.164	0			0	0	0			0	0.3565	0
0.73	0	0	0			0	0	0			0	0.365	0
0.747	0	0	0			0	0	0			0	0.373	0
0.764	0	0	0			0	0	0			0	0.3815	0
0.78	0	0	0			0	0	0			0	0.39	0
0.797	0	0	0			0	270.066	0			0	0.398	0
0.814	0	0	0			0	0	0			0	0.4065	0
0.83	0	0	0			0	0	0			0	0.415	0
0.847	0	0	0			0	0	0			0	0.423	0
0.864	0	0	0			0	0	0			0	0.4315	0
0.88	0	0	0			0	0	0			0	0.44	0
0.897	0	0	0			0	0	0			0	0.448	0
0.914	0	0	0			0	0	0			0	0.4565	0
0.93	0	0	0			289.427	0	0			0	0.465	0
0.947	0	0	0			209.646	0	0			0	0.473	0
0.964	0	0	0			0	0	0			0	0.4815	0
0.98	0	0	0			0	0	0			0	0.49	0
0.997	0	0	0			0	0	0			0	0.498	0
1.014	0	0	0			0	0	0			0	0.5065	0
1.03	0	0	0			0	0	0			0	0.515	0
1.047	0	0	0			0	0	0			0	0.523	193.757
1.064	0	0	0			424.787	0	0			521.5	0.5315	0
1.08	0	0	0			0	0	0			0	0.54	0
1.097	0	0	0			0	0	0			0	0.548	0
1.114	0	0	0			0	0	0			0	0.5565	0
1.13	0	0	0			0	0	0			0	0.565	0
1.147	0	0	208.048			0	0	0			0	0.573	0
1.164	0	0	0			0	0	0			0	0.5815	0
1.18	0	0	0			0	0	0			0	0.59	0
1.197	162.083	0	0			0	0	0			0	0.598	0
1.214	0	0	0			0	0	0			0	0.6065	0
1.23	0	0	0			0	0	0			0	0.615	0
1.247	0	0	0			0	0	0			0	0.623	0
1.264	0	0	0			0	0	0			0	0.6315	294.966
1.28	0	0	0			0	0	0			0	0.64	0
1.297	0	0	0			0	0	0			0	0.648	0
1.314	0	194.365	0			0	0	0			0	0.6565	0
1.33	0	0	0			0	0	0			0	0.665	0
1.347	0	0	0			0	0	0			0	0.673	217.335
1.364	0	0	0			0	0	0			0	0.6815	0
1.38	0	0	0			341.792	0	0			0	0.69	0
1.397	0	0	0			205.168	0	0			0	0.698	0
1.414	0	0	0			0	0	0			0	0.7065	0
1.43	343.875	0	0			0	0	0			0	0.715	0
1.447	0	0	0			0	0	0			0	0.723	0
1.464	0	0	0			0	0	0			0	0.7315	0
1.48	0	0	0			0	0	0			0	0.74	0
1.497	0	0	0			0	0	0			0	0.748	0
1.514	0	0	0			0	0	0			0	0.7565	0
1.53	0	0	0			341.792	0	0			0	0.765	0
1.547	0	0	0			0	0	0			0	0.773	0
1.564	0	0	0			267.992	0	0			0	0.7815	0
1.58	0	0	0			0	0	0			0	0.79	0
1.597	0	0	0			0	0	0			0	0.798	0
1.614	0	0	0			0	0	0			0	0.8065	0
1.63	0	0	0			0	220.439	0			0	0.815	0
1.647	0	0	0			0	0	0			0	0.823	0
1.664	0	0	0			0	0	0			0	0.8315	0
1.68	0	0	0			0	0	0			0	0.84	0
1.697	0	0	0			0	0	0			0	0.848	0
1.714	0	0	0			0	0	0			0	0.8565	0
1.73	0	0	0			0	0	0			0	0.865	0
1.747	0	0	0			0	0	0			0	0.873	0
1.764	0	0	0			0	0	0			0	0.8815	0
1.78	0	0	0			0	0	0			0	0.89	0
1.797	184.55	0	0			0	0	0			0	0.8985	0
1.814	0	0	0			0	0	0			0	0.9065	0
1.83	0	0	0			0	0	0			0	0.915	0
1.847	0	0	0			354.742	209.399	0			0	0.9235	0
1.864	0	0	0			0	0	0			416.883	0.9315	0
1.88	0	0	0			0	0	0			0	0.94	0
1.897	0	0	0			0	0	0			0	0.9485	0
1.914	0	0	0			0	0	0			0	0.9565	0
1.93	0	0	0			0	0	0			0	0.965	0
1.947	0	0	0			0	0	0			0	0.9735	0
1.964	0	0	0			0	0	0			0	0.9815	0
1.98	0	0	0			0	0	0			0	0.99	0
1.997	0	0	0			0	0	0			0	0.9985	0
2.014	0	0	0			0	339.572	0			0	1.0065	0
2.03	0	0	0			0	0	0			0	1.015	0
2.047	0	0	0			0	0	0			0	1.0235	0
2.064	0	0	0			0	0	270.909			0	1.0315	0
2.081	0	0	0			0	0	0			0	1.04	0
2.097	0	0	0			0	0	0			0	1.0485	0
2.114	0	0	0			0	0	0			0	1.0565	0
2.131	0	0	0			0	0	0			0	1.065	0
2.147	0	0	0			0	0	0			0	1.0735	0
2.164	0	0	0			0	0	0			281.438	1.0815	0
2.181	0	0	0			0	0	0			0	1.09	0
2.197	0	0	0			0	0	0			0	1.0985	0
2.214	0	0	0			0	0	0			0	1.1065	0
2.231	0	0	0			0	0	0			0	1.115	0
2.247	0	0	0			190.028	0	0			386.082	1.1235	0
2.264	0	0	0			0	0	363.917			0	1.1315	0
2.281	0	0	0			0	0	0			0	1.14	0
2.297	0	200.468	0			0	0	0			0	1.1485	0
2.314	0	0	0			0	0	0			0	1.1565	0
2.331	0	0	0			0	0	0			0	1.165	0
2.347	0	0	0			0	0	0			0	1.1735	0
2.364	0	0	0			234.293	0	0			0	1.1815	0
2.381	0	0	0			0	0	0			0	1.19	0
2.397	0	0	0			0	0	0			0	1.1985	0
2.414	0	0	0			0	0	0			0	1.2065	0
2.431	0	0	0			0	0	0			0	1.215	0
2.447	0	0	0			0	0	0			0	1.2235	0
2.464	0	0	0			0	0	0			0	1.2315	0
2.481	0	0	0			265.167	0	0			0	1.24	0
2.497	0	0	0			0	0	269.943			0	1.2485	0
2.514	0	0	0			0	0	0			0	1.2565	0
2.531	0	0	0			187.57	0	0			280.334	1.265	0
2.547	0	0	0			0	0	0			0	1.2735	0
2.564	0	0	0			0	0	0			0	1.2815	0
2.581	0	0	0			0	0	0			0	1.29	0
2.597	0	0	0			0	0	0			0	1.2985	0
2.614	0	0	0			0	0	0			0	1.3065	0
2.631	0	0	0			0	0	0			0	1.315	0
2.647	0	184.034	0			0	170.708	0			0	1.3235	0
2.664	0	0	0			0	0	0			0	1.3315	0
2.681	0	0	0			0	0	0			0	1.34	0
2.697	0	184.273	0			0	0	0			0	1.3485	0
2.714	180.75	203.694	0			0	213.236	0			0	1.3565	0
2.731	0	0	0			0	0	0			0	1.365	0
2.747	0	0	0			0	0	0			0	1.3735	0
2.764	195.185	0	0			0	0	0			0	1.3815	0
2.781	0	0	0			0	0	0			0	1.39	0
2.797	176.634	0	0			0	0	0			0	1.3985	0
2.814	0	0	214.171			0	0	0			0	1.4065	0
2.831	0	0	0			0	0	0			0	1.415	0
2.847	0	0	0			0	0	0			386.464	1.4235	0
2.864	0	236.085	0			0	0	0			0	1.4315	0
2.881	181.19	0	0			0	0	0			0	1.44	0
2.897	371.131	0	0			0	0	0			0	1.4485	0
2.914	0	0	0			0	0	0			296.943	1.4565	0
2.931	0	0	257.47			0	0	0			0	1.465	0
2.947	0	0	0			0	0	0			0	1.4735	0
2.964	0	0	208.186			0	0	0			0	1.4815	0
2.981	0	0	0			0	0	0			0	1.49	0
2.997	0	0	0			0	0	0			0	1.4985	0
3.014	0	0	0			0	0	0			0	1.5065	0
3.031	0	0	0			0	0	0			0	1.515	0
3.047	0	0	0			0	0	0			0	1.5235	0
3.064	0	0	0			0	0	0			0	1.5315	0
3.081	0	0	0			0	0	0			0	1.54	0
3.097	0	0	0			0	0	0			0	1.5485	0
3.114	0	0	0			0	0	0			0	1.5565	0
3.131	0	0	0			0	0	0			0	1.565	0
3.147	0	0	0			0	0	0			0	1.5735	0
3.164	0	0	0			0	0	0			0	1.5815	0
3.181	0	0	0			0	0	0			0	1.59	0
3.197	0	0	0			0	0	0			0	1.5985	0
3.214	0	0	0			0	0	0			0	1.6065	0
3.231	0	0	0			0	0	0			0	1.615	0
3.247	0	0	0			0	0	0			0	1.6235	0
3.264	0	0	0			0	0	0			0	1.6315	0
3.281	0	0	0			0	0	0			0	1.64	0
3.297	0	0	0			0	0	0			0	1.6485	0
3.314	0	0	0			0	0	0			0	1.10433	0
3.331	0	0	0			0	0	0			0	1.11	0
3.347	0	0	0			0	0	0			0	1.11567	0
3.364	0	0	0			0	0	0			0	1.121	0
3.381	0	0	0			0	321.853	0			0	1.12667	0
3.397	0	0	426.551			0	0	0			0	1.13233	0
3.414	0	0	0			0	0	0			0	1.13767	0
3.431	0	0	0			0	332.841	0			0	1.14333	309.355
3.447	0	380.354	413.869			0	0	0			0	1.149	960.868
3.464	0	609.334	0			0	0	376.538			0	1.15433	0
3.481	0	0	0			0	0	0			0	1.16	0
3.497	0	0	0			0	0	0			0	1.16567	0
3.514	0	336.013	0			0	0	0			0	1.171	0
3.531	0	307.502	0			0	0	0			0	1.17667	0
3.547	0	0	0			0	0	0			0	1.18233	0
3.564	0	475.087	297.38			0	346.532	357.642			0	1.18767	0
3.581	184.297	224.524	313.568			0	635.044	223.802			424.508	279.486	217.841
3.597	0	0	241.798			0	665.366	622.266			0	270.213	0
3.614	0	684.186	0			0	0	275.072			0	1.20433	438.567
3.631	0	259.495	0			0	277.984	0			0	239.294	582.317
3.647	0	255.21	0			251.024	267.29	0			0	1.21567	0
3.664	0	319.173	313.921			0	0	0			0	1.221	198.129
3.681	0	0	241.154			0	383.365	0			0	1.22667	0
3.697	0	0	527.982			278.039	0	343.512			0	1.23233	272.748
3.714	0	0	0			0	0	0			0	1.23767	260.134
3.731	0	263.432	0			0	526.889	0			0	1.24333	0
3.747	0	0	342.632			0	0	0			0	1.249	0
3.764	0	0	0			0	0	0			0	1.25433	0
3.781	0	0	0			0	221.796	0			0	1.26	283.73
3.797	0	0	0			0	0	0			0	1.26567	0
3.814	212.573	0	0			229.923	0	361.054			0	1.271	0
3.831	0	0	0			0	248.827	0			0	1.27667	0
3.847	0	0	0			0	0	0			0	1.28233	0
3.864	0	0	0			0	0	0			0	1.28767	0
3.881	0	0	0			0	0	0			0	1.29333	229.418
3.897	0	0	0			0	0	0			0	1.299	0
3.914	0	0	0			0	0	0			0	1.30433	0
3.931	0	0	0			0	0	0			0	1.31	0
3.947	0	0	0			0	0	0			0	1.31567	217.551
3.964	248.923	0	0			0	0	0			0	271.446	0
3.981	0	0	0			0	0	0			0	1.32667	0
3.997	0	0	0			0	0	0			0	1.33233	0
4.014	0	0	0			0	0	0			0	1.33767	0
4.031	232.088	0	0			0	0	0			0	1.34333	0
4.047	0	0	0			0	0	0			0	1.349	0
4.064	0	0	0			0	0	0			0	1.35433	0
4.081	0	0	0			0	0	0			0	1.36	0
4.097	0	0	0			0	0	0			0	1.36567	0
4.114	0	0	0			0	0	0			0	1.371	0
4.131	0	0	0			0	0	0			0	1.37667	0
4.147	0	0	0			0	0	0			0	1.38233	0
4.164	0	0	0			268.051	0	270.153			312.302	1.38767	0
4.181	0	0	0			0	0	0			0	1.39333	0
4.197	0	0	0			0	0	0			0	1.399	0
4.214	0	0	0			0	0	0			0	1.40433	0
4.231	0	0	0			0	0	0			0	1.41	0
4.247	0	0	0			0	0	0			0	1.41567	0
4.264	0	0	0			0	0	0			0	1.421	0
4.281	0	0	0			0	0	0			0	1.42667	0
4.297	0	0	0			0	0	0			0	1.43233	0
4.314	0	0	0			311.014	0	0			0	1.43767	0
4.331	0	0	0			0	211.932	0			362.021	1.44333	0
4.347	206.973	0	0			0	0	0			0	1.449	0
4.364	0	0	323.857			326.679	0	0			0	1.45433	0
4.381	0	258.819	0			0	0	0			0	1.46	0
4.397	0	0	0			0	0	0			0	1.46567	0
4.414	0	0	0			0	0	0			0	1.471	0
4.431	0	0	0			0	0	0			0	1.47667	0
4.447	0	0	0			0	0	0			0	1.48233	0
4.464	0	0	0			0	0	0			0	1.488	0
4.481	0	0	0			0	206.711	0			0	1.49333	0
4.497	0	0	0			198.683	0	0			0	1.499	0
4.514	0	0	0			0	0	0			633.869	1.50467	0
4.531	0	0	0			0	0	0			0	1.51	0
4.547	0	0	0			0	0	0			0	1.51567	0
4.564	0	0	248.177			0	0	0			0	1.52133	0
4.581	0	0	0			0	0	0			0	1.52667	0
4.597	0	0	245.187			0	0	0			0	1.53233	0
4.614	0	0	0			0	0	0			0	1.538	218.98
4.631	0	0	0			0	0	0			0	1.54333	0
4.647	0	0	0			0	0	0			0	1.549	0
4.664	0	0	0			0	0	0			581.162	1.55467	0
4.681	0	485.669	0			0	0	0			0	1.56	0
4.697	333.295	0	0			0	0	0			0	1.56567	0
4.714	0	0	0			0	0	0			0	1.57133	0
4.731	0	0	0			0	0	0			0	1.57667	0
4.748	0	0	0			0	0	0			0	1.58233	0
4.764	0	0	0			0	0	0			0	1.588	0
4.781	0	0	0			0	0	498.378			0	1.59333	0
4.798	0	0	0			0	0	0			0	1.599	0
4.814	0	226.327	0			0	0	0			0	1.60467	0
4.831	0	0	337.674			0	0	0			0	1.61	0
4.848	0	0	322.363			0	0	0			0	1.61567	0
4.864	0	0	0			0	0	0			0	1.62133	0
4.881	0	0	0			0	0	0			0	1.62667	0
4.898	0	0	0			0	0	0			0	1.63233	325.436
4.914	0	0	0			0	0	0			0	1.638	0
4.931	0	0	357.299			0	0	0			0	1.64333	341.669
4.948	0	0	0			0	0	0			0	1.649	0
4.964	0	0	0			0	0	0			0	1.65467	0
4.981	0	0	0			0	0	0			0	1.66	0
4.998	0	0	0			0	384.877	0			0	242.314	0
5.014	0	0	268.282			0	0	0			0	1.67133	0
5.031	0	0	0			0	0	0			0	1.67667	0
5.048	0	0	0			0	0	0			0	1.68233	0
5.064	0	0	0			0	0	0			0	1.688	0
5.081	0	0	0			0	0	0			0	1.69333	0
5.098	0	0	0			341.532	0	0			0	1.699	0
5.114	0	0	0			0	0	0			0	1.70467	0
5.131	0	0	0			0	0	0			0	1.71	0
5.148	0	0	0			0	0	0			0	1.71567	0
5.164	0	0	0			0	0	0			0	1.72133	0
5.181	0	0	0			0	0	0			0	1.72667	0
5.198	0	0	0			0	0	0			0	1.73233	0
5.214	0	189.255	0			0	0	0			0	1.738	0
5.231	0	0	0			0	0	0			0	1.74333	0
5.248	0	0	0			0	0	0			0	1.749	0
5.264	0	0	0			0	0	0			0	1.75467	0
5.281	0	0	0			0	0	0			0	1.76	0
5.298	0	0	0			0	0	0			0	1.76567	251.88
5.314	0	0	276.147			0	0	0			0	1.77133	0
5.331	0	0	0			0	0	0			0	1.77667	0
5.348	0	0	0			219.449	0	0			0	1.78233	221.322
5.364	0	0	0			0	0	0			0	1.788	0
5.381	0	0	0			0	0	0			0	1.79333	0
5.398	0	0	0			0	0	0			0	1.799	0
5.414	0	0	0			0	0	0			0	1.80467	0
5.431	0	0	0			0	0	0			0	1.81	0
5.448	0	0	0			0	0	272.304			0	1.81567	0
5.464	0	0	0			0	0	0			0	1.82133	0
5.481	0	0	0			0	0	0			0	1.82667	0
5.498	0	0	0			0	0	0			0	463.499	0
5.514	0	0	0			0	0	0			0	1.838	0
5.531	177.852	0	289.164			0	0	0			0	1.84333	0
5.548	0	0	0			0	0	0			0	1.849	0
5.564	0	0	0			0	0	0			0	1.85467	0
5.581	0	0	0			0	0	0			0	1.86	0
5.598	0	0	0			0	0	0			0	1.86567	0
5.614	0	0	0			240.083	0	0			0	1.87133	0
5.631	220.428	0	0			331.694	0	314.017			0	1.87667	0
5.648	0	0	0			0	0	0			0	1.88233	0
5.664	0	0	0			0	0	211.633			0	1.888	0
5.681	0	0	232.673			0	423.701	0			0	1.89333	0
5.698	0	0	0			0	0	0			0	1.899	0
5.714	0	0	0			0	0	0			0	1.90467	215.634
5.731	0	0	0			0	0	0			0	1.91	0
5.748	0	0	0			0	0	187.917			0	1.91567	0
5.764	0	0	0			0	303.529	0			0	1.92133	0
5.781	0	0	325.389			0	0	0			0	1.92667	0
5.798	185.835	0	284.876			0	0	0			0	1.93233	0
5.814	0	0	0			0	0	0			347.549	1.938	0
5.831	0	0	0			0	0	0			0	1.94333	0
5.848	0	0	0			0	0	0			0	1.949	0
5.864	0	0	0			0	0	0			0	1.95467	0
5.881	0	0	0			0	220.515	0			0	1.96	0
5.898	0	0	0			0	0	0			0	1.96567	0
5.914	0	0	0			310.017	0	0			0	1.97133	0
5.931	0	0	0			0	0	0			0	1.97667	0
5.948	344.417	0	0			0	0	0			0	1.98233	240.568
5.964	0	0	0			0	0	0			0	1.988	0
5.981	0	0	0			0	0	0			0	1.99333	0
5.998	0	0	0			0	0	0			0	192.999	0
6.014	0	0	0			0	0	0			0	2.00467	0
6.031	0	0	0			0	0	0			0	2.01	0
6.048	0	0	0			0	0	0			0	2.01567	0
6.064	0	0	0			0	0	0			0	2.02133	0
6.081	0	0	0			0	0	212.347			0	2.02667	0
6.098	0	0	0			0	0	0			0	2.03233	0
6.114	0	0	189.671			0	0	0			0	2.038	0
6.131	0	0	0			0	0	0			0	2.04333	0
6.148	190.132	0	0			0	0	0			0	2.049	0
6.164	0	0	0			269.559	0	0			0	2.05467	0
6.181	0	0	0			0	0	346.48			0	2.06	0
6.198	0	0	0			0	0	0			0	2.06567	0
6.214	0	0	0			238.582	0	0			0	2.07133	0
6.231	0	0	0			353.459	0	0			0	2.07667	0
6.248	0	0	0			523.829	0	0			0	2.08233	0
6.264	0	0	0			0	0	0			0	2.088	0
6.281	0	0	0			0	0	0			0	588.735	0
6.298	0	0	0			0	0	0			0	2.099	0
6.314	0	254.857	199.108			0	0	0			0	2.10467	0
6.331	0	0	0			0	0	0			0	2.11	0
6.348	0	0	0			0	0	0			0	2.11567	0
6.364	0	181	0			0	0	0			0	2.12133	0
6.381	0	0	0			0	0	0			0	2.12667	0
6.398	0	0	0			0	0	0			0	2.13233	0
6.414	182.214	0	0			297.063	0	0			0	2.138	0
6.431	0	0	0			0	201.54	0			0	2.14333	0
6.448	0	0	0			0	0	0			0	2.149	0
6.464	0	0	0			0	243.763	0			0	2.15467	0
6.481	0	0	0			0	0	0			0	2.16	0
6.498	0	0	0			0	0	0			0	2.16567	0
6.514	0	0	0			0	0	0			0	2.17133	0
6.531	0	0	0			0	0	0			0	2.17667	0
6.548	0	0	0			0	0	0			0	2.18233	0
6.564	0	0	0			0	0	0			0	2.188	0
6.581	0	0	0			0	0	0			0	2.19333	0
6.598	0	193.083	0			0	0	0			0	2.199	0
6.614	0	0	0			0	0	0			0	2.20467	0
6.631	0	0	0			0	0	204.111			0	2.21	0
6.648	0	0	0			0	0	0			0	2.21567	0
6.664	0	0	0			0	0	0			0	2.22133	207.669
6.681	0	0	0			238.161	0	0			0	2.22667	0
6.698	0	0	0			0	0	0			0	328.011	0
6.714	0	0	0			0	271.946	0			0	2.238	0
6.731	0	0	0			229.893	0	0			0	2.24333	0
6.748	0	0	0			0	0	0			0	2.249	0
6.764	0	0	0			0	0	0			0	2.25467	0
6.781	182.543	0	0			0	0	0			0	289.36	0
6.798	0	0	0			0	0	0			0	2.26567	0
6.814	0	0	0			0	0	0			0	237	195.881
6.831	0	0	0			0	0	0			0	2.27667	0
6.848	0	0	0			0	0	0			0	272.041	0
6.864	0	0	0			0	0	0			0	232.105	0
6.881	510.091	0	0			0	0	0			0	2.29333	659.247
6.898	2176.32	321.675	0			0	180.125	0			0	2.299	2327.3
6.914	606.544	0	329.348			0	0	0			0	2.30467	3743.09
6.931	2209.93	0	1574.83			0	0	0			0	2.31	2883.07
6.948	1767.69	931.246	3470.69			0	0	0			3783.55	2.31567	1514.62
6.964	1463.54	866.852	2286.53			426.683	0	228.43			6611.58	246.264	476.716
6.981	3409.65	2568.33	1927.77			255.338	376.966	0			4321.95	705.303	0
6.998	969.961	2836.75	551.149			0	374.055	0			1395.85	2044.66	0
7.014	0	3169.85	0			0	0	0			0	2035.54	0
7.031	0	1258.73	0			0	0	0			315.277	1131.04	0
7.048	0	586.852	448.03			0	0	232.053			0	2.349	0
7.064	180.75	0	0			0	0	0			0	2.35467	258.29
7.081	0	0	0			0	0	0			264.329	2.36033	316.161
7.098	0	0	0			0	0	0			0	2.36567	340.418
7.114	0	0	0			0	0	0			0	2.37133	0
7.131	175.741	0	326.161			318.005	281.13	0			0	2.377	0
7.148	0	0	0			0	215.588	0			315.228	2.38233	0
7.164	330.815	0	0			0	0	0			0	2.388	0
7.181	0	0	341.458			0	0	0			489	2.39367	221.828
7.198	380.084	0	0			0	0	0			0	2.399	0
7.214	170.417	0	0			0	0	0			0	2.40467	286.57
7.231	0	0	0			0	0	0			0	2.41033	0
7.248	0	0	0			0	0	0			0	2.41567	345.927
7.264	196.547	0	328.288			0	0	0			0	2.42133	0
7.281	0	0	0			0	0	0			296.627	2.427	267.753
7.298	0	300.785	283.689			0	280.607	0			798.025	2.43233	0
7.314	0	0	0			0	254.056	277.322			0	2.438	0
7.331	0	451.158	0			0	236.658	0			0	440.992	0
7.348	0	0	0			0	0	0			0	2.449	0
7.365	263.103	0	0			258.789	0	0			0	2.45467	0
7.381	0	0	0			0	0	0			0	255.975	0
7.398	0	0	0			0	0	0			0	2.46567	0
7.415	0	0	0			0	205.709	0			0	2.47133	0
7.431	0	0	0			0	0	0			0	2.477	0
7.448	0	0	0			0	0	0			0	2.48233	0
7.465	0	0	0			224.632	0	0			0	2.488	0
7.481	0	0	0			0	0	0			0	2.49367	0
7.498	0	0	0			0	0	0			0	2.499	0
7.515	0	311.72	0			226.763	0	0			0	2.50467	0
7.531	0	0	0			0	0	0			0	2.51033	0
7.548	0	0	313.47			0	0	0			0	2.51567	0
7.565	168.763	0	222.066			0	0	0			0	2.52133	0
7.581	0	0	0			0	0	0			0	299.717	0
7.598	268.148	0	0			0	0	0			0	2.53233	0
7.615	0	0	0			0	0	0			0	2.538	0
7.631	0	0	0			0	0	0			0	2.54367	0
7.648	0	0	363.667			0	185.32	0			0	2.549	0
7.665	0	0	334.499			0	0	0			0	2.55467	0
7.681	0	0	0			0	0	0			0	2.56033	0
7.698	0	0	0			0	0	0			0	2.56567	0
7.715	0	0	0			0	0	0			0	2.57133	0
7.731	0	0	0			0	0	0			0	2.577	0
7.748	0	0	0			0	0	0			0	2.58233	0
7.765	0	0	0			0	0	0			311.227	294.126	209.824
7.781	0	0	0			321.755	0	0			0	2.59367	0
7.798	0	0	0			263.74	0	0			507.795	2.599	0
7.815	0	0	0			0	293.674	0			0	289.718	0
7.831	0	0	0			0	0	0			469.828	2.61033	0
7.848	0	0	0			0	0	0			0	2.61567	0
7.865	0	0	0			0	0	0			0	2.62133	292.448
7.881	0	0	0			0	0	0			0	2.627	0
7.898	0	0	0			0	0	0			569.409	2.63233	0
7.915	0	237.012	0			0	220.689	0			0	2.638	0
7.931	0	0	0			0	0	0			0	2.64367	0
7.948	0	0	0			0	0	0			0	2.649	0
7.965	0	0	0			0	0	0			0	2.65467	0
7.981	0	0	0			0	0	0			322.549	2.66033	0
7.998	0	0	0			0	0	0			0	2.66567	0
8.015	0	0	0			0	333.715	365.071			0	369.34	0
8.031	0	0	0			199.625	0	0			0	2.677	0
8.048	0	0	0			0	0	0			0	2.68233	0
8.065	0	344.77	0			0	0	0			0	2.688	0
8.081	316.561	0	0			0	0	0			0	2.69367	0
8.098	0	0	0			0	0	0			0	2.699	0
8.115	0	0	0			0	0	0			0	2.70467	0
8.131	0	0	0			0	0	0			0	2.71033	0
8.148	0	0	0			0	0	0			0	2.71567	0
8.165	0	0	0			0	0	216.219			0	2.72133	0
8.181	0	0	0			0	0	0			0	2.727	0
8.198	0	0	0			0	0	0			0	2.73233	0
8.215	0	0	0			0	0	0			0	2.738	638.065
8.231	0	0	0			0	0	347.22			0	2.74367	0
8.248	0	0	0			0	0	0			0	2.749	0
8.265	0	0	0			0	0	364.788			0	2.75467	0
8.281	0	323.32	0			0	206.568	0			0	2.76033	236.658
8.298	0	0	254.464			0	0	0			0	2.76567	371.322
8.315	0	0	0			0	0	0			0	2.77133	0
8.331	0	0	623.884			0	0	290.792			0	2.777	0
8.348	0	0	475.791			0	0	434.157			555.183	2.78233	0
8.365	0	245.403	337.017			0	0	803.666			0	2.788	0
8.381	0	289.189	0			348.852	396.614	0			0	321.892	0
8.398	0	315.641	0			296.399	293.323	0			511.629	2.799	0
8.415	0	0	0			0	0	0			0	2.80467	0
8.431	0	227.705	0			343.788	0	242.463			0	2.81033	0
8.448	0	0	0			0	281.358	0			0	2.81567	380.417
8.465	0	0	0			0	0	0			0	2.82133	0
8.481	0	251.213	0			323.064	0	0			0	2.827	0
8.498	0	0	0			0	0	0			0	2.83233	0
8.515	0	0	0			0	0	0			0	2.838	0
8.531	193.292	0	0			0	233.75	434.454			0	2.84367	204.963
8.548	0	0	0			0	0	0			0	2.849	0
8.565	0	0	0			0	0	0			0	2.85467	215.415
8.581	0	0	0			0	254.038	0			0	2.86033	0
8.598	0	0	0			0	0	0			0	2.86567	0
8.615	219.036	0	0			0	0	0			0	2.87133	0
8.631	0	0	0			0	0	224.055			0	2.877	0
8.648	0	244.15	0			0	0	0			0	2.88233	0
8.665	0	0	0			0	0	223.911			0	2.888	0
8.681	0	0	0			0	0	0			0	2.89367	0
8.698	0	0	247.339			0	0	302.301			0	2.899	336.311
8.715	0	0	0			0	0	0			0	2.90467	0
8.731	0	0	0			0	0	0			0	2.91033	0
8.748	0	238.376	0			0	0	0			0	2.91567	0
8.765	0	0	0			0	0	0			0	2.92133	0
8.781	0	0	0			0	0	0			467.501	2.927	0
8.798	0	0	590.177			0	0	0			0	2.93233	473.505
8.815	0	0	0			0	0	0			0	2.938	0
8.831	291.933	0	0			0	0	0			0	2.94367	0
8.848	0	0	0			0	0	0			0	2.949	0
8.865	0	0	0			0	0	0			0	2.95467	0
8.881	0	0	0			0	0	0			0	2.96033	0
8.898	0	0	320.48			0	0	0			0	2.96567	0
8.915	0	254.734	0			0	0	0			0	2.97133	0
8.931	169.158	0	0			0	0	0			0	2.977	0
8.948	0	0	237.686			0	0	0			0	2.98233	0
8.965	0	0	0			0	0	0			0	200.478	0
8.981	0	0	0			0	0	0			0	2.99367	0
8.998	0	278.077	0			0	0	0			0	2.999	0
9.015	0	0	0			0	0	0			0	3.00467	0
9.031	0	0	0			346.725	0	0			0	3.01033	0
9.048	0	0	0			0	0	0			0	3.01567	0
9.065	0	0	0			0	0	0			0	3.02133	0
9.081	0	0	0			0	0	0			0	3.027	0
9.098	0	0	0			254.037	0	0			0	3.03233	0
9.115	0	0	0			0	0	0			0	3.038	0
9.131	0	0	0			0	0	0			0	3.04367	0
9.148	0	0	0			0	0	0			0	3.049	0
9.165	0	0	0			0	0	0			0	3.05467	0
9.181	0	0	0			0	0	0			0	3.06033	0
9.198	0	0	0			0	0	0			0	3.06567	0
9.215	0	0	0			0	0	0			0	3.07133	0
9.231	0	0	0			0	0	0			0	3.077	0
9.248	0	0	0			0	221.763	0			0	3.08233	0
9.265	0	0	0			0	0	0			0	3.088	0
9.281	0	0	0			268.155	0	0			0	3.09367	0
9.298	0	0	248.306			0	0	0			0	3.099	0
9.315	0	0	0			0	0	0			0	3.10467	0
9.331	0	0	0			0	0	0			0	3.11033	0
9.348	0	0	0			0	0	0			557.741	3.11567	0
9.365	0	0	0			0	0	0			0	3.12133	0
9.381	185.032	0	0			0	0	0			0	3.127	0
9.398	0	0	0			0	0	0			0	3.13233	0
9.415	0	0	0			205.667	0	0			0	3.138	0
9.431	0	0	0			0	0	0			0	3.14367	0
9.448	341.708	0	0			314.667	0	298.849			0	3.149	0
9.465	0	0	0			0	0	0			0	3.15467	0
9.481	0	0	0			0	0	0			0	3.16033	0
9.498	0	288.854	0			0	0	0			0	3.16567	0
9.515	0	0	0			0	0	0			0	3.17133	0
9.531	0	0	0			366.958	0	0			0	3.177	0
9.548	0	0	0			0	0	0			0	3.18233	0
9.565	0	0	0			0	0	0			0	3.188	0
9.581	0	0	0			0	0	0			0	3.19367	0
9.598	0	0	0			0	0	0			0	3.199	0
9.615	0	0	0			229.204	0	0			0	3.20467	0
9.631	0	0	0			0	0	0			0	3.21033	0
9.648	0	0	0			0	0	0			0	3.21567	0
9.665	0	0	0			0	233.71	0			0	3.22133	342.458
9.681	0	0	0			0	0	0			0	239.613	0
9.698	0	0	256.21			234.785	0	261.284			0	3.23233	0
9.715	0	216.637	0			0	0	0			0	3.238	213.665
9.731	0	0	0			0	0	0			0	3.24367	0
9.748	0	0	0			0	0	0			0	378.417	0
9.765	0	0	0			0	0	0			0	3.25467	0
9.781	0	0	0			0	333.67	0			0	3.26033	0
9.798	0	0	0			0	0	0			0	3.266	0
9.815	300.339	0	302.922			0	0	0			0	3.27133	0
9.831	0	197.333	0			0	0	0			0	3.277	0
9.848	0	0	0			0	0	0			0	3.28267	0
9.865	0	0	0			0	0	0			0	3.288	266.25
9.881	0	0	0			0	0	0			0	3.29367	0
9.898	0	0	0			0	0	0			0	3.29933	0
9.915	0	0	0			0	0	0			0	3.30467	0
9.931	0	0	0			0	0	0			321.38	3.31033	0
9.948	0	0	0			0	0	0			0	3.316	0
9.965	0	0	0			216.833	0	0			0	3.32133	0
9.981	0	0	0			0	0	0			0	3.327	0
9.998	0	0	0			0	0	0			0	3.33267	684.151
10.015	0	0	763.033			0	0	1242.86			0	3.338	820.638
10.032	472.19	401.846	745.323			0	319.675	1388.68			0	3.34367	404.589
10.048	0	0	1567.12			337.708	1326.7	849.387			0	279.71	348.016
10.065	315.359	931.146	1144.98			0	368.652	0			353	692.59	889.172
10.082	281.959	1409.55	1248.55			0	0	0			0	675.942	687.766
10.098	0	756.788	872.11			0	524.847	0			0	3.366	0
10.115	0	407.902	0			0	278.482	0			0	292.577	0
10.132	0	0	0			0	0	0			0	3.377	0
10.148	0	0	0			0	0	202.469			0	3.38267	0
10.165	0	227.056	0			0	0	0			0	3.388	0
10.182	371.854	0	0			0	228.943	223.21			0	3.39367	0
10.198	0	0	0			0	0	0			0	395.498	0
10.215	0	0	0			0	269.361	0			0	912.529	0
10.232	0	0	0			239.304	0	0			0	1318.05	0
10.248	0	219.641	0			0	0	0			0	1434.22	0
10.265	0	244.076	0			0	0	0			0	654.431	0
10.282	0	0	260.931			0	0	0			0	3.427	0
10.298	0	0	0			0	0	0			0	3.43267	0
10.315	0	0	0			0	0	354.173			701.184	277.736	0
10.332	0	0	0			378.824	0	0			529.697	3.44367	0
10.348	806.217	233.359	476.09			0	0	0			0	3.44933	0
10.365	0	0	0			224.289	301.569	258.791			517.313	199.472	0
10.382	0	0	352.542			0	0	0			697.691	3.46033	0
10.398	237.744	0	0			364.047	0	0			0	3.466	0
10.415	0	0	0			223.309	0	0			0	3.47133	0
10.432	0	0	0			289.088	0	321.302			0	3.477	0
10.448	0	0	0			0	0	322.151			460.522	3.48267	0
10.465	0	426.96	232.811			0	269.08	0			0	3.488	0
10.482	0	202.585	0			0	0	0			0	481.417	0
10.498	0	0	0			280.419	0	0			0	183.194	259.067
10.515	0	0	340.042			0	0	0			395.089	222.426	0
10.532	0	0	198.088			0	0	0			0	3.51033	0
10.548	0	0	0			588.534	0	0			0	241.386	0
10.565	0	0	0			0	0	0			0	265.668	0
10.582	0	0	293.214			0	0	0			0	3.527	0
10.598	0	0	200.947			0	0	0			0	3.53267	0
10.615	0	0	0			0	0	0			0	3.538	0
10.632	0	0	0			0	0	0			0	3.54367	0
10.648	204.568	0	0			0	211.07	0			0	3.54933	0
10.665	217.555	0	326.136			0	0	0			0	3.55467	0
10.682	0	0	0			0	0	0			325.758	3.56033	0
10.698	0	0	0			0	0	0			0	3.566	0
10.715	0	0	0			0	0	0			0	3.57133	0
10.732	0	0	237.001			0	0	0			319.773	3.577	0
10.748	0	0	0			0	0	227.679			0	3.58267	0
10.765	206.67	0	0			0	0	0			0	3.588	0
10.782	0	0	0			0	0	0			559.317	3.59367	0
10.798	0	0	0			0	0	0			0	3.59933	0
10.815	0	0	486.368			218.729	0	0			362.966	3.60467	0
10.832	0	392.267	0			0	0	0			0	3.61033	0
10.848	0	0	0			0	0	0			355.725	3.616	0
10.865	0	0	0			0	0	193.517			0	3.62133	0
10.882	0	0	0			0	0	0			0	3.627	0
10.898	294.415	234.328	0			0	0	0			0	3.63267	0
10.915	0	323.125	0			0	0	0			0	3.638	0
10.932	196.667	0	0			361.04	0	0			0	3.64367	0
10.948	0	0	0			0	0	0			0	3.64933	0
10.965	0	0	0			252.317	0	0			417.661	3.65467	0
10.982	0	0	0			0	0	0			0	3.66033	0
10.998	0	0	0			0	0	0			0	3.666	0
11.015	0	0	0			0	0	0			0	3.67133	0
11.032	0	0	0			0	0	0			0	3.677	0
11.048	0	0	0			0	0	0			0	3.68267	0
11.065	0	0	0			264.211	0	0			0	3.688	0
11.082	480.667	0	0			0	0	0			0	3.69367	0
11.098	0	0	0			0	0	0			0	3.69933	0
11.115	0	0	0			0	0	0			0	3.70467	0
11.132	0	0	0			0	0	0			0	3.71033	0
11.148	0	0	0			0	0	0			0	3.716	325.562
11.165	0	0	0			0	0	0			0	3.72133	0
11.182	0	0	0			0	0	0			0	3.727	0
11.198	0	0	0			0	0	0			0	3.73267	0
11.215	0	0	0			0	0	0			0	3.738	0
11.232	0	0	0			0	0	0			0	3.74367	0
11.248	0	0	0			0	0	0			0	3.74933	0
11.265	0	0	0			0	0	0			0	3.75467	0
11.282	0	0	0			0	0	0			0	3.76033	0
11.298	0	0	0			0	0	0			0	3.766	0
11.315	0	0	0			0	0	0			0	3.77133	0
11.332	0	0	0			0	0	0			0	3.777	0
11.348	0	0	364.839			0	0	0			0	3.78267	0
11.365	0	0	0			0	0	0			0	3.788	0
11.382	0	0	0			0	0	0			0	3.79367	0
11.398	0	0	0			0	0	361.875			0	3.79933	0
11.415	0	0	0			0	0	0			0	3.80467	0
11.432	0	0	336.421			0	0	0			0	3.81033	0
11.448	0	0	0			0	0	0			0	3.816	0
11.465	0	0	222.727			0	0	0			0	3.82133	0
11.482	0	0	0			0	0	0			0	3.827	0
11.498	246.292	0	0			0	0	0			0	3.83267	0
11.515	0	0	0			0	0	0			0	3.838	0
11.532	307.146	0	0			0	0	0			0	3.84367	0
11.548	0	0	244.963			0	204.525	322.458			0	3.84933	0
11.565	321.667	0	321.75			0	0	0			0	283.875	0
11.582	0	224.131	315.485			314.876	214.252	0			363.329	3.86033	0
11.598	0	363.604	307.044			0	0	0			0	373.091	241.477
11.615	0	0	0			0	0	266.243			0	3.87133	0
11.632	0	0	0			308.333	0	320.333			0	398.074	0
11.648	0	0	0			0	0	0			0	3.88267	287.658
11.665	0	0	0			0	0	0			0	3.888	0
11.682	0	0	0			211.088	0	0			0	3.89367	0
11.698	229.334	228.839	0			280.875	0	0			0	3.89933	0
11.715	0	585.316	0			330.354	0	0			539.365	319.802	0
11.732	0	0	0			228.687	0	0			0	3.91033	200.58
11.748	0	0	0			0	0	0			0	279.696	0
11.765	0	0	236.655			0	0	0			0	231.61	0
11.782	0	0	0			0	0	0			0	3.927	0
11.798	0	0	0			0	0	0			0	3.93267	0
11.815	0	0	0			0	0	0			0	3.938	0
11.832	219.139	0	384.066			0	0	0			0	3.94367	302.907
11.848	0	0	0			0	0	0			653.347	3.94933	0
11.865	0	0	0			215.704	0	0			0	3.95467	0
11.882	0	0	0			0	0	0			0	3.96033	0
11.898	0	0	0			0	0	0			0	3.966	0
11.915	0	0	0			0	0	0			0	3.97133	0
11.932	0	0	326.25			0	0	0			0	3.977	0
11.948	0	0	0			287.441	0	0			421.161	3.98267	0
11.965	0	0	197.428			0	0	0			337.143	3.988	0
11.982	0	0	0			0	0	225.068			0	3.99367	0
11.998	0	0	248.759			219.216	0	0			0	3.99933	0
12.015	0	0	727.382			0	0	0			0	4.00467	0
12.032	0	0	264.811			0	226.207	0			0	4.01033	0
12.048	0	0	0			0	0	0			0	4.016	0
12.065	220.712	0	0			0	294.502	0			0	4.02133	0
12.082	0	0	0			0	0	0			0	4.027	0
12.098	0	0	0			0	0	0			0	4.03267	0
12.115	0	0	0			0	290.626	0			0	4.038	0
12.132	0	0	0			0	0	0			0	4.04367	0
12.148	0	0	254.274			0	0	0			0	4.04933	0
12.165	0	0	324.667			0	0	0			0	4.05467	0
12.182	0	0	0			0	362.792	0			0	4.06033	0
12.198	260.364	0	0			0	294.557	0			0	4.066	0
12.215	0	0	0			0	0	0			0	4.07133	0
12.232	0	0	0			0	0	0			0	4.077	0
12.248	0	0	0			0	0	0			0	4.08267	0
12.265	0	0	0			0	0	0			0	4.088	0
12.282	0	0	0			0	0	0			0	4.09367	0
12.298	0	0	0			0	0	0			0	4.09933	0
12.315	0	0	0			231.08	0	0			0	219.065	0
12.332	0	0	0			0	0	0			0	4.11033	0
12.348	0	0	0			334.391	0	0			0	4.116	0
12.365	0	232.709	0			0	0	0			327.021	4.12133	0
12.382	0	0	0			0	0	0			0	4.127	0
12.398	0	0	227.592			0	0	220.028			0	4.13267	533.499
12.415	0	0	0			0	0	0			0	4.13833	0
12.432	0	0	0			0	0	0			0	4.14367	0
12.448	0	0	0			0	0	430.506			0	4.14933	0
12.465	278.934	0	0			0	0	197.358			333	4.155	0
12.482	0	0	0			0	0	0			0	4.16033	0
12.498	0	0	0			0	0	0			0	4.166	0
12.515	0	0	321.667			0	0	0			0	4.17167	0
12.532	342.292	0	0			0	0	263.514			0	4.177	386.841
12.548	0	0	1065.64			0	0	0			0	4.18267	1363.69
12.565	0	608.583	1573.76			0	270.757	871.02			0	4.18833	1093.22
12.582	0	500.111	1181.05			0	811.027	887.171			0	4.19367	883.911
12.598	330.43	525.347	799.22			0	1559.96	912.509			0	4.19933	0
12.615	0	348.833	0			0	1329.39	0			0	4.205	0
12.632	0	613.754	0			0	475.543	0			0	4.21033	0
12.649	0	0	0			0	0	0			0	4.216	0
12.665	0	304.74	0			0	0	0			0	4.22167	225.237
12.682	0	0	0			0	0	0			0	4.227	0
12.699	281.979	0	0			0	0	0			0	4.23267	0
12.715	0	0	0			0	0	0			0	4.23833	0
12.732	0	0	0			258.792	0	0			0	4.24367	0
12.749	0	0	524.384			0	215.97	221.286			0	4.24933	0
12.765	0	0	0			0	0	0			0	4.255	236.608
12.782	0	0	445.458			0	0	334.597			0	4.26033	439.88
12.799	0	0	273.125			0	0	0			0	4.266	0
12.815	0	599.75	0			279.443	0	0			333.06	392.457	206.048
12.832	0	0	0			0	0	229.419			0	4.277	0
12.849	0	0	0			0	0	0			560.036	4.28267	0
12.865	0	0	0			0	0	0			0	4.28833	0
12.882	0	0	0			0	0	0			0	4.29367	0
12.899	0	0	0			0	276.276	0			0	4.29933	345.414
12.915	0	0	0			0	0	0			0	4.305	0
12.932	0	0	0			0	0	0			465.303	4.31033	0
12.949	0	0	0			0	0	0			0	4.316	0
12.965	0	0	0			237.653	0	0			0	4.32167	0
12.982	0	263.014	0			0	0	0			0	4.327	0
12.999	0	0	0			0	0	0			0	4.33267	0
13.015	0	0	0			0	0	0			0	4.33833	0
13.032	255.841	0	0			0	0	0			0	4.34367	0
13.049	0	308.272	0			0	0	0			339.042	4.34933	0
13.065	200.167	0	0			215.301	0	0			0	4.355	0
13.082	0	0	347.435			0	0	0			0	4.36033	0
13.099	0	0	0			217.456	0	255.518			341.224	4.366	0
13.115	0	0	0			0	0	0			0	4.37167	0
13.132	0	226.495	0			0	0	0			0	4.377	0
13.149	0	0	0			0	0	0			0	4.38267	0
13.165	0	0	0			0	0	0			0	4.38833	0
13.182	373.833	0	0			0	0	323.824			0	4.39367	0
13.199	0	0	0			0	0	462.644			0	4.39933	350
13.215	0	0	1306.19			0	0	0			415.781	4.405	0
13.232	0	0	601.024			0	645.568	979.875			0	4.41033	265.069
13.249	0	1220.24	0			0	322.625	398.482			456	4.416	0
13.265	0	750.635	0			344.776	366.863	0			482.439	282.782	0
13.282	0	428.333	0			0	0	0			0	4.427	0
13.299	0	0	0			0	0	0			0	512.318	0
13.315	0	0	0			0	0	0			365.563	373.315	0
13.332	0	0	0			0	0	0			0	4.44367	0
13.349	0	0	341.371			0	0	0			0	4.44933	0
13.365	0	0	0			0	0	0			0	4.455	247.403
13.382	0	0	0			0	0	0			321.943	4.46033	0
13.399	0	0	241.212			408.485	0	496.642			0	4.466	224.887
13.415	0	0	0			0	0	0			0	4.47167	0
13.432	0	0	0			0	0	0			536.517	4.477	0
13.449	242.512	0	0			0	236.962	0			0	4.48267	0
13.465	0	0	0			0	0	0			410.456	4.48833	0
13.482	344.501	0	0			0	0	0			0	4.49367	0
13.499	270.301	278.57	0			0	0	0			0	4.49933	0
13.515	0	0	0			0	0	272.792			0	4.505	0
13.532	0	0	0			0	0	0			0	4.51033	223.699
13.549	0	0	200.601			223.626	336.729	0			0	4.516	0
13.565	0	0	372.602			0	0	0			0	4.52167	0
13.582	0	0	0			0	0	0			0	4.527	0
13.599	0	0	0			0	257.816	0			346.071	4.53267	0
13.615	322.546	0	0			0	0	0			400.578	4.53833	0
13.632	257.647	0	0			0	0	0			0	4.54367	230.563
13.649	0	0	0			0	0	0			0	4.54933	0
13.665	0	0	0			0	223	0			438.002	4.555	0
13.682	213.697	0	0			0	0	0			0	4.56033	0
13.699	0	0	249.485			0	0	0			0	4.566	0
13.715	0	0	253.524			0	0	196.599			0	221.572	0
13.732	0	0	0			279.634	0	534.004			0	4.577	0
13.749	0	243.908	265.018			0	0	0			0	4.58267	0
13.765	0	0	0			0	211.62	0			640.219	4.58833	0
13.782	0	0	0			0	318.51	0			0	4.59367	0
13.799	0	0	0			227.615	0	0			0	333.986	0
13.815	0	0	0			0	0	0			0	4.605	624.639
13.832	0	0	0			214.389	0	0			0	4.61033	0
13.849	0	0	0			339.884	0	0			0	4.616	0
13.865	0	0	0			0	0	0			0	4.62167	0
13.882	0	0	0			0	0	0			0	4.627	0
13.899	0	0	0			309.385	0	0			0	194.781	0
13.915	0	0	0			252.881	0	0			0	4.63833	0
13.932	0	0	0			0	0	216.967			0	4.64367	0
13.949	0	0	0			0	0	0			0	4.64933	0
13.965	0	0	0			0	0	331.027			0	4.655	0
13.982	0	0	0			202.891	0	287.898			0	4.66033	0
13.999	0	0	0			0	407.25	0			0	4.666	280.705
14.015	0	0	0			0	0	0			0	4.67167	0
14.032	234.284	0	341.771			0	0	317.729			484.312	339.245	0
14.049	0	0	0			0	335.787	0			0	4.68267	0
14.065	268.176	0	0			328.219	289.433	0			0	4.68833	0
14.082	0	0	0			0	0	0			0	239.175	0
14.099	0	0	0			0	0	0			0	338.533	0
14.115	0	0	573.722			0	0	0			0	4.705	641.341
14.132	0	0	0			0	0	0			787.639	4.71033	0
14.149	0	0	0			591.222	0	0			0	4.716	0
14.165	0	0	0			720.795	0	0			0	4.72167	0
14.182	0	0	0			635.448	0	0			0	4.727	0
14.199	0	0	0			0	0	0			0	4.73267	0
14.215	0	0	0			0	0	0			0	4.73833	491.178
14.232	0	0	0			0	0	0			0	4.74367	0
14.249	602.707	0	287.689			0	0	0			0	4.74933	224.377
14.265	0	0	0			0	0	0			0	4.755	0
14.282	0	0	0			0	366.167	0			0	4.76033	0
14.299	0	0	0			0	0	0			0	4.766	0
14.315	0	0	0			0	0	389.356			0	4.77167	0
14.332	0	0	0			0	0	0			0	4.777	0
14.349	0	0	0			0	0	0			0	236.627	0
14.365	0	0	0			0	0	0			0	4.78833	0
14.382	0	0	0			0	0	0			437.67	4.79367	0
14.399	0	0	0			0	0	0			0	4.79933	0
14.415	0	0	360.042			0	0	0			396.323	337.111	0
14.432	358.553	0	0			0	0	0			0	4.81033	323.819
14.449	0	0	0			0	0	0			0	4.816	0
14.465	0	0	0			0	0	0			0	4.82167	0
14.482	0	0	0			0	0	272.323			0	4.827	0
14.499	0	351.854	0			0	0	0			412.368	4.83267	0
14.515	0	0	0			0	0	470.88			0	4.83833	0
14.532	0	656.451	0			991.826	0	0			0	4.84367	0
14.549	0	484.706	0			0	0	0			0	372.638	0
14.565	0	0	0			0	0	0			0	4.855	0
14.582	677.253	0	0			0	0	0			0	4.86033	0
14.599	0	0	0			0	0	0			0	4.866	0
14.615	0	0	0			0	0	0			0	4.87167	0
14.632	0	0	0			0	0	0			0	4.877	858.676
14.649	0	0	0			0	0	0			0	4.88267	0
14.665	570.667	0	0			667.476	0	369.055			0	4.88833	0
14.682	0	0	856.461			748.952	0	395.311			0	4.89367	0
14.699	0	0	0			0	0	0			0	4.89933	348.67
14.715	476.58	0	0			0	0	0			0	4.905	0
14.732	481.595	0	0			316.952	0	0			486.079	4.91033	0
14.749	363.372	390.187	0			1439.18	0	0			0	4.916	0
14.765	0	301.352	0			359.73	0	377.276			1182.54	4.92167	0
14.782	631.253	0	295.564			0	352.496	0			0	4.927	0
14.799	0	586.802	346.883			0	0	0			522.41	4.93267	0
14.815	830.241	0	311.892			0	0	260.267			0	4.93833	0
14.832	229.557	318.141	0			0	0	0			0	270.966	394.042
14.849	382.872	0	356.304			0	485.327	0			0	4.94933	0
14.865	0	0	0			0	0	0			519.423	4.955	0
14.882	0	313.97	0			265.84	0	0			0	4.96033	338.309
14.899	0	0	0			0	0	0			0	291.567	0
14.915	0	0	0			0	0	0			0	4.97167	0
14.932	0	0	0			0	0	0			0	4.977	0
14.949	0	0	457.576			294.259	0	356.76			0	321.344	0
14.965	0	0	0			0	332.462	288.763			0	4.98833	0
14.982	326.36	0	0			0	0	0			0	4.99367	0
14.999	0	0	0			0	0	1004.07			0	4.99933	0
15.015	0	0	242.579			0	0	0			0	5.005	0
15.032	0	0	0			0	0	0			0	5.01067	339.298
15.049	0	0	0			0	0	0			0	5.016	0
15.065	0	0	0			0	0	0			0	415.695	0
15.082	0	0	0			0	0	0			0	5.02733	0
15.099	0	0	0			0	0	0			0	5.03267	0
15.115	0	0	0			0	0	0			0	5.03833	0
15.132	0	0	0			0	0	0			0	5.044	0
15.149	0	0	0			0	0	0			0	5.04933	0
15.165	0	0	0			0	0	0			0	5.055	0
15.182	0	0	0			0	0	0			0	5.06067	0
15.199	0	0	0			0	0	0			0	5.066	0
15.215	0	0	0			0	0	0			0	5.07167	0
15.232	0	0	0			0	0	0			0	5.07733	0
15.249	0	0	0			0	0	0			0	5.08267	0
15.265	0	0	0			0	0	0			0	5.08833	0
15.282	0	0	0			0	0	0			0	5.094	0
15.299	0	0	0			0	0	0			0	5.09933	0
15.316	0	0	0			0	0	0			0	5.105	0
15.332	0	0	0			0	0	0			0	5.11067	0
15.349	0	0	0			0	0	0			0	237.403	0
15.366	0	0	0			0	0	0			0	5.12167	0
15.382	0	0	0			0	0	0			0	5.12733	0
15.399	0	0	0			0	0	0			0	5.13267	0
15.416	0	0	386.177			0	415.103	528.321			0	5.13833	1183.61
15.432	0	377.021	418.3			0	702.185	592.387			0	5.144	0
15.449	0	0	1032.03			0	421.028	0			0	5.14933	0
15.466	0	0	0			0	0	436.856			0	5.155	0
15.482	0	0	0			0	0	0			0	338.277	0
15.499	0	0	0			0	0	0			0	5.166	0
15.516	0	0	0			0	0	320.341			0	5.17167	0
15.532	0	0	0			0	0	0			0	5.17733	0
15.549	0	0	0			0	0	0			0	5.18267	0
15.566	0	0	0			0	0	0			0	5.18833	0
15.582	0	0	0			0	0	0			0	5.194	0
15.599	0	0	0			0	0	0			0	5.19933	0
15.616	0	0	0			0	0	0			0	5.205	0
15.632	0	0	0			0	0	0			0	5.21067	0
15.649	0	0	0			0	369.435	0			0	5.216	0
15.666	0	0	0			0	0	0			0	5.22167	365.803
15.682	0	0	0			0	0	0			0	5.22733	0
15.699	0	0	0			0	0	0			0	5.23267	0
15.716	0	0	0			0	0	0			0	5.23833	0
15.732	0	0	0			0	276.227	0			0	5.244	0
15.749	0	0	0			0	0	235.769			0	5.24933	0
15.766	0	343.603	0			0	0	0			0	5.255	0
15.782	356.805	0	0			0	0	0			0	5.26067	243.297
15.799	0	0	0			0	0	0			0	5.266	0
15.816	0	0	0			0	0	0			409.57	347.063	0
15.832	362.583	347.84	0			0	0	0			0	5.27733	0
15.849	277.503	0	0			0	0	0			0	670.736	0
15.866	327.45	0	0			0	0	371.42			0	5.28833	0
15.882	0	0	510.332			0	0	0			0	5.294	230.76
15.899	0	0	0			0	221.12	0			0	5.29933	0
15.916	0	0	0			0	0	0			441.809	5.305	0
15.932	0	0	0			264.014	0	0			0	5.31067	0
15.949	0	0	0			0	0	290.406			0	5.316	0
15.966	0	0	0			0	0	372.667			0	5.32167	0
15.982	0	0	0			0	0	0			0	5.32733	0
15.999	0	0	0			0	426.076	0			0	5.33267	0
16.016	0	0	0			354.294	0	0			0	5.33833	291.032
16.032	0	0	0			332.75	0	0			0	5.344	241.989
16.049	0	0	0			0	0	324.329			0	5.34933	0
16.066	0	0	0			0	292.158	0			0	5.355	0
16.082	0	0	0			0	0	0			0	5.36067	0
16.099	0	0	0			0	0	0			0	5.366	0
16.116	0	227.112	0			0	0	0			0	5.37167	0
16.132	0	0	0			0	364.423	0			0	5.37733	0
16.149	219.427	0	0			0	0	0			0	5.38267	0
16.166	0	0	0			0	0	0			0	5.38833	0
16.182	312.019	0	0			376.231	0	0			0	5.394	0
16.199	0	0	0			0	0	0			0	5.39933	0
16.216	0	0	0			0	0	0			0	5.405	0
16.232	0	0	0			0	0	0			0	5.41067	0
16.249	0	0	0			615.597	0	0			426.223	5.416	0
16.266	0	0	0			0	0	0			0	275.311	0
16.282	0	0	0			339.428	0	0			0	5.42733	0
16.299	0	314.156	0			0	0	0			0	5.43267	0
16.316	342.975	0	0			0	0	0			0	5.43833	0
16.332	0	0	0			0	0	274.482			0	5.444	0
16.349	0	0	0			0	0	298.675			0	5.44933	0
16.366	0	0	0			0	0	0			0	5.455	0
16.382	0	0	0			0	0	0			528.553	5.46067	0
16.399	0	0	0			0	0	0			0	5.466	0
16.416	0	0	0			0	231.817	0			0	5.47167	0
16.432	0	316.053	0			0	0	0			0	5.47733	0
16.449	0	269.356	0			0	0	0			0	5.48267	321.667
16.466	0	0	0			271.333	0	0			0	311.85	0
16.482	0	0	0			0	0	227.826			0	385.586	0
16.499	0	0	328.056			0	320.907	0			0	233.615	0
16.516	0	213.667	393.092			0	0	0			0	392.135	0
16.532	0	0	0			0	0	0			347.447	5.51067	0
16.549	0	0	0			0	0	0			0	5.516	0
16.566	0	0	0			0	267.859	365.044			0	5.52167	0
16.582	243.065	0	0			0	0	0			0	5.52733	0
16.599	0	0	0			0	0	370.873			0	5.53267	0
16.616	342.729	0	213.265			0	0	0			0	5.53833	0
16.632	0	0	0			0	0	0			0	5.544	327.026
16.649	0	0	0			0	364.208	0			0	5.54933	0
16.666	0	0	300.001			0	0	0			0	5.555	0
16.682	0	0	0			0	316.667	0			0	5.56067	0
16.699	0	0	0			0	0	555.333			0	5.566	0
16.716	0	0	0			0	0	0			0	5.57167	0
16.732	0	240.606	0			0	0	0			482.529	5.57733	0
16.749	0	0	0			0	0	0			0	5.58267	0
16.766	0	0	0			0	0	0			0	5.58833	0
16.782	0	217.282	0			0	0	0			0	5.594	0
16.799	0	0	0			0	0	0			484.21	5.59933	0
16.816	0	0	0			0	0	0			0	5.605	0
16.832	0	0	0			0	0	0			0	5.61067	0
16.849	0	0	0			0	0	0			0	5.616	0
16.866	268.186	0	0			0	0	0			0	5.62167	0
16.882	0	0	0			0	0	0			0	5.62733	0
16.899	0	0	0			0	0	259.734			0	5.63267	0
16.916	352.21	0	0			230.303	0	0			0	5.63833	0
16.932	0	0	0			249.303	0	0			0	5.644	0
16.949	225.136	0	0			0	0	0			0	5.64933	356.988
16.966	0	0	0			0	339.179	0			0	5.655	0
16.982	0	0	0			0	0	0			0	5.66067	0
16.999	0	0	0			0	0	0			0	5.666	0
17.016	0	0	0			0	0	0			0	324.309	0
17.032	0	0	297.787			0	0	0			0	5.67733	0
17.049	0	0	0			332.422	0	0			0	5.68267	0
17.066	0	0	0			0	0	0			0	5.68833	0
17.082	0	0	0			0	0	0			0	5.694	0
17.099	308.632	325.593	0			0	0	0			0	5.69933	0
17.116	0	0	341.587			0	0	0			0	5.705	0
17.132	0	0	0			0	0	0			0	5.71067	0
17.149	0	0	0			0	0	0			0	5.716	0
17.166	0	0	0			0	0	0			0	5.72167	0
17.182	0	0	351.412			0	0	0			0	5.72733	0
17.199	0	0	0			0	0	240.655			0	5.73267	0
17.216	0	0	0			0	0	0			0	5.73833	0
17.232	0	0	0			0	0	238.634			0	5.744	0
17.249	0	0	0			279.83	0	0			377.716	5.74933	0
17.266	0	0	0			0	0	0			0	5.755	0
17.282	0	0	0			0	0	0			0	5.76067	235.462
17.299	0	0	0			0	236.307	0			0	5.766	0
17.316	0	683.84	338.389			0	0	0			0	5.77167	0
17.332	0	0	0			0	0	0			0	5.77733	0
17.349	0	0	0			0	0	0			0	273.975	0
17.366	0	0	0			0	0	0			0	5.78833	0
17.382	0	0	0			320.334	339.953	0			524.194	5.794	0
17.399	0	0	0			0	0	0			0	249.912	223.343
17.416	257.447	0	0			0	0	0			0	5.805	0
17.432	0	0	0			0	0	371.731			0	5.81067	0
17.449	0	0	0			219.677	0	0			0	263.083	253.31
17.466	0	0	0			0	0	0			390.385	5.82167	0
17.482	0	0	0			326.923	0	255.615			0	5.82733	0
17.499	0	0	0			0	0	0			0	5.83267	0
17.516	0	0	236.918			0	0	309.14			415.878	5.83833	393.319
17.532	0	252.452	342.417			0	0	0			0	5.844	0
17.549	319.744	0	0			800.983	0	0			0	5.84933	0
17.566	0	233.433	282.829			450.802	321.674	0			0	5.855	419.678
17.582	0	0	0			0	0	0			361.212	5.86067	0
17.599	0	335.874	0			0	280.013	0			0	5.866	0
17.616	0	0	340.813			385.15	0	0			0	5.87167	0
17.632	0	0	0			0	0	0			0	5.87733	0
17.649	0	0	336.048			0	0	0			0	5.88267	0
17.666	0	0	0			0	0	483			0	5.88833	0
17.682	0	0	0			0	0	0			0	295.883	0
17.699	0	0	0			213.381	0	0			0	5.89967	0
17.716	0	316.463	0			0	229.133	0			0	5.905	0
17.732	0	0	0			0	0	0			0	5.91067	0
17.749	0	0	0			0	0	0			0	5.91633	0
17.766	0	0	0			0	0	0			0	355.922	0
17.782	0	324	0			0	0	0			0	5.92733	0
17.799	0	0	0			261.36	601.137	0			0	5.933	0
17.816	0	0	0			0	0	0			0	5.93833	0
17.832	286.226	0	0			284.902	0	0			0	5.944	0
17.849	0	0	0			0	0	0			0	5.94967	0
17.866	0	0	0			0	0	0			0	5.955	0
17.882	0	0	0			0	0	0			0	5.96067	0
17.899	0	0	0			0	0	0			0	5.96633	236.092
17.916	230.968	0	0			0	0	0			0	5.97167	0
17.932	0	0	319.922			0	0	0			0	5.97733	0
17.949	0	0	0			0	214.491	0			0	5.983	273.01
17.966	217.659	265.738	0			0	0	0			0	5.98833	0
17.983	222.02	0	0			0	0	0			0	5.994	0
17.999	0	0	0			0	0	0			381.142	5.99967	0
18.016	0	0	0			426.422	0	0			0	6.005	0
18.033	0	0	0			0	0	0			0	6.01067	0
18.049	0	0	309.461			0	0	0			0	6.01633	0
18.066	0	0	0			0	0	0			377.042	359.815	786.372
18.083	409.769	0	0			0	0	0			0	6.02733	0
18.099	0	0	0			0	0	0			387.103	270.694	0
18.116	226.615	0	0			0	0	0			0	6.03833	0
18.133	0	0	263.38			247.675	0	0			0	6.044	0
18.149	0	0	0			0	259.681	0			0	6.04967	0
18.166	0	0	0			0	0	0			0	6.055	0
18.183	0	0	347.679			0	0	0			345.075	6.06067	0
18.199	0	0	0			0	0	0			0	6.06633	0
18.216	0	0	0			0	0	0			375.835	6.07167	0
18.233	0	413.279	0			0	0	0			0	6.07733	0
18.249	0	0	0			0	0	0			0	6.083	0
18.266	0	309	0			242.614	395.865	0			0	6.08833	0
18.283	0	0	0			0	0	234.378			0	6.094	0
18.299	0	0	0			0	0	0			0	6.09967	0
18.316	0	0	0			0	0	0			0	6.105	0
18.333	0	0	0			0	0	253.585			482.696	6.11067	0
18.349	0	0	0			0	0	0			0	6.11633	0
18.366	345.094	0	0			0	0	0			0	307.823	263.792
18.383	308.695	0	0			0	0	329.336			0	6.12733	309.003
18.399	0	0	0			0	0	0			0	6.133	0
18.416	0	0	0			0	0	0			0	6.13833	0
18.433	363.927	0	0			0	0	0			0	6.144	0
18.449	0	0	0			0	0	0			0	6.14967	0
18.466	0	0	0			0	0	0			0	6.155	0
18.483	0	0	0			0	0	0			460.829	6.16067	0
18.499	320.359	0	0			0	0	0			0	6.16633	0
18.516	0	0	0			430.573	0	0			0	6.17167	0
18.533	0	0	0			0	0	0			0	6.17733	0
18.549	0	0	0			0	0	0			0	6.183	0
18.566	0	0	0			0	0	0			0	6.18833	0
18.583	0	0	0			0	0	286.814			510.933	6.194	0
18.599	0	0	316.668			0	0	0			0	6.19967	0
18.616	0	0	0			0	0	0			0	6.205	0
18.633	0	0	0			0	0	0			0	6.21067	0
18.649	0	0	0			282.513	0	0			0	6.21633	0
18.666	0	0	0			276.801	0	0			0	749.371	0
18.683	0	0	361.866			0	0	0			0	6.22733	0
18.699	484.343	0	0			0	0	0			888.769	6.233	0
18.716	325.935	0	0			291.699	0	0			371.817	6.23833	0
18.733	0	0	0			403.368	0	0			0	6.244	0
18.749	0	0	0			319	0	0			0	6.24967	0
18.766	0	0	0			0	0	0			501.276	6.255	0
18.783	0	0	0			295.925	0	0			445.221	6.26067	0
18.799	0	0	0			0	0	0			464.375	6.26633	386.762
18.816	342.887	0	0			0	410.519	0			0	6.27167	0
18.833	0	0	221.419			0	0	0			0	6.27733	508.525
18.849	0	0	0			0	0	0			0	6.283	0
18.866	0	0	0			0	289.359	0			0	6.28833	0
18.883	263.05	0	0			0	0	0			0	6.294	0
18.899	0	0	0			0	0	0			0	6.29967	0
18.916	0	0	0			0	0	0			0	6.305	0
18.933	0	0	0			0	0	453.206			0	6.31067	0
18.949	0	0	0			0	0	0			0	6.31633	0
18.966	0	0	259.639			0	0	0			0	6.32167	0
18.983	0	0	0			0	0	0			0	6.32733	0
18.999	0	0	321.667			0	0	0			0	6.333	313.346
19.016	0	0	0			0	0	0			0	6.33833	308.152
19.033	0	0	0			0	0	315.404			0	6.344	324.792
19.049	268.667	0	236.336			0	328.48	0			0	288.353	483.347
19.066	322.748	0	352.38			0	0	723.633			795.284	6.355	462.065
19.083	440.542	0	724.738			0	0	0			528.508	273.087	0
19.099	0	291.055	1021.61			0	0	731.435			0	6.36633	0
19.116	0	273.355	375.344			0	799.313	380.422			0	469.948	408
19.133	0	450.967	294.386			0	274.203	0			0	333.711	0
19.149	589.618	0	482.824			404.364	373.064	372.209			0	6.383	600.742
19.166	0	449.824	0			0	0	0			0	6.38833	270.699
19.183	331.3	0	0			0	471.694	0			0	6.394	0
19.199	0	0	0			0	346.008	0			0	6.39967	0
19.216	0	327.143	0			0	520.631	332.631			0	6.405	0
19.233	0	0	0			0	335	0			0	6.41067	0
19.249	0	0	0			0	0	0			0	6.41633	0
19.266	0	0	0			0	0	0			0	6.42167	0
19.283	0	0	0			0	0	0			0	6.42733	0
19.299	0	0	0			0	0	0			0	6.433	0
19.316	0	0	0			0	0	0			0	6.43833	0
19.333	0	0	0			0	0	0			0	6.444	0
19.349	0	0	0			0	0	0			0	6.44967	0
19.366	0	0	0			0	0	0			0	6.455	278.38
19.383	0	0	0			0	0	0			0	6.46067	0
19.399	0	0	0			0	0	0			0	6.46633	0
19.416	0	0	0			0	0	0			0	6.47167	0
19.433	0	0	0			0	0	0			0	6.47733	0
19.449	0	0	0			0	0	0			0	6.483	0
19.466	0	0	0			0	0	0			0	6.48833	0
19.483	0	0	0			0	0	0			0	6.494	0
19.499	0	0	0			0	0	0			0	6.49967	0
19.516	0	0	0			0	0	0			0	6.505	0
19.533	0	0	0			0	0	0			0	6.51067	0
19.549	0	0	0			0	0	0			0	6.51633	0
19.566	0	0	0			0	0	0			0	6.52167	0
19.583	0	0	0			0	0	0			0	6.52733	0
19.599	0	0	0			0	0	0			0	6.533	0
19.616	0	0	0			0	0	0			0	6.53833	0
19.633	0	0	0			0	0	0			0	6.544	0
19.649	0	0	0			0	0	0			0	6.54967	0
19.666	0	0	0			0	0	0			0	6.555	0
19.683	0	0	0			0	0	0			0	6.56067	0
19.699	0	0	0			0	0	0			0	6.56633	0
19.716	0	322.3	0			0	0	0			0	6.57167	0
19.733	0	0	0			0	0	0			0	6.57733	323.674
19.749	242.482	0	0			0	0	0			0	6.583	0
19.766	0	0	0			0	0	0			0	6.58833	0
19.783	0	0	0			0	0	0			0	254.315	0
19.799	266.397	0	0			0	0	0			0	248.79	0
19.816	0	0	0			247.903	0	0			0	6.605	0
19.833	0	0	0			0	0	0			0	6.61067	0
19.849	0	0	0			219.415	0	0			0	6.61633	0
19.866	0	0	233.805			0	315.902	0			0	6.62167	0
19.883	0	0	339.501			0	0	0			0	337.352	0
19.899	0	0	0			323.315	0	309.531			696.938	6.633	0
19.916	0	0	0			0	326.874	358.991			0	6.63833	0
19.933	0	0	0			0	332.372	0			484.529	6.644	0
19.949	236.848	0	0			282.394	0	0			0	6.64967	0
19.966	0	0	0			0	0	0			0	6.655	0
19.983	0	0	0			0	0	0			0	6.66067	231.062
19.999	0	0	0			0	0	0			0	6.66633	0
20.016	0	0	0			0	0	0			0	6.67167	0
20.033	428.146	0	285.394			0	0	0			0	6.67733	0
20.049	0	299.369	255.278			0	0	286.368			0	6.683	0
20.066	0	0	0			0	0	0			0	6.68833	0
20.083	0	287.708	344.009			291.617	0	0			0	6.694	0
20.099	282.642	0	0			302.804	0	0			0	6.69967	0
20.116	483.685	0	0			287.671	0	0			0	6.705	0
20.133	0	0	239.417			223.119	0	0			0	318.822	0
20.149	0	0	0			0	0	0			0	6.71633	0
20.166	0	0	0			0	0	0			0	6.72167	0
20.183	0	0	0			0	0	0			434.405	6.72733	0
20.199	0	0	403.184			0	0	0			0	6.733	0
20.216	0	0	0			314.668	0	0			0	6.73833	0
20.233	0	0	0			351.751	0	0			694.842	257.952	0
20.249	0	0	0			0	0	0			0	6.74967	0
20.266	0	339.992	0			0	0	348.462			0	6.755	0
20.283	0	0	0			0	0	0			0	6.76067	0
20.299	0	0	0			0	0	0			0	6.76633	0
20.316	0	0	271.067			0	0	0			0	6.772	0
20.333	0	0	0			0	0	0			0	6.77733	0
20.349	0	0	0			0	0	0			0	6.783	0
20.366	266.516	0	0			0	0	283.662			0	6.78867	0
20.383	321.833	0	0			0	0	0			0	6.794	0
20.399	0	0	0			0	0	0			543.376	317.849	0
20.416	0	0	340.153			0	0	0			0	6.80533	0
20.433	0	0	0			0	0	0			0	405.543	0
20.449	0	0	0			0	0	0			462.594	6.81633	0
20.466	0	0	0			256.397	292.71	351.471			0	6.822	0
20.483	0	0	0			0	0	0			0	6.82733	0
20.499	217.156	0	0			0	290.938	0			0	235.98	0
20.516	0	0	0			0	0	0			0	267.839	0
20.533	338	0	244.835			0	0	0			0	6.844	0
20.549	0	251.702	0			0	0	0			0	6.84967	0
20.566	0	0	0			0	0	0			0	6.85533	0
20.583	0	0	0			0	0	0			0	6.86067	0
20.6	0	0	0			0	0	0			0	6.86633	0
20.616	364.695	0	0			0	0	0			0	6.872	0
20.633	0	0	0			0	0	0			0	6.87733	0
20.65	217.038	0	0			0	0	0			450.8	6.883	0
20.666	0	0	0			0	0	0			0	6.88867	365.125
20.683	0	0	0			315.16	0	0			0	6.894	0
20.7	0	0	0			0	517.111	0			0	6.89967	0
20.716	0	0	0			0	0	0			0	6.90533	0
20.733	0	0	0			0	0	0			0	6.91067	0
20.75	0	0	0			0	0	0			0	6.91633	0
20.766	0	0	0			0	0	0			0	6.922	0
20.783	0	0	0			0	0	0			0	248.132	0
20.8	0	0	0			0	0	0			0	6.933	0
20.816	0	0	0			307.617	261.68	0			0	6.93867	0
20.833	0	0	0			0	0	0			0	6.944	0
20.85	0	0	0			0	0	0			0	6.94967	0
20.866	0	0	0			0	0	0			0	6.95533	0
20.883	0	0	0			0	0	0			0	6.96067	0
20.9	0	0	0			0	0	0			953.343	6.96633	0
20.916	0	0	0			0	0	0			0	6.972	0
20.933	592.142	0	0			0	0	0			0	6.97733	0
20.95	0	0	0			0	0	0			0	6.983	0
20.966	0	0	0			0	0	0			0	6.98867	0
20.983	0	0	0			0	0	0			0	6.994	0
21	0	0	0			0	0	0			0	6.99967	0
21.016	0	0	0			281.61	355.853	0			0	7.00533	0
21.033	0	0	0			0	0	0			0	7.01067	0
21.05	0	0	0			0	0	0			533.508	276.085	0
21.066	382.574	0	0			0	0	0			418.062	7.022	0
21.083	0	276.239	0			293.519	0	0			0	7.02733	0
21.1	0	0	464.375			0	0	0			0	7.033	0
21.116	223.91	0	0			0	0	259.596			0	7.03867	0
21.133	0	346.896	0			0	0	0			0	7.044	0
21.15	322.125	324.619	0			0	0	0			0	7.04967	0
21.166	0	0	0			355.23	0	0			0	7.05533	0
21.183	296.387	0	0			0	0	231.218			0	7.06067	0
21.2	0	340.964	0			0	0	0			472.154	7.06633	0
21.216	0	283.904	0			0	0	0			0	329.195	0
21.233	0	0	0			0	0	0			0	7.07733	0
21.25	0	0	265.745			0	341.563	0			0	7.083	0
21.266	0	250.082	0			0	0	0			0	7.08867	254.284
21.283	0	0	0			268.673	0	0			0	7.094	0
21.3	338.342	0	0			0	0	0			0	7.09967	0
21.316	0	0	0			0	0	0			0	7.10533	0
21.333	0	0	234.547			0	0	0			0	7.11067	0
21.35	0	0	314.898			0	0	0			0	7.11633	0
21.366	0	298.134	0			0	0	0			0	7.122	245.413
21.383	360.684	0	0			0	269.396	0			0	7.12733	0
21.4	0	246.91	0			0	0	0			0	7.133	0
21.416	0	0	0			0	0	0			0	7.13867	0
21.433	0	0	0			0	0	0			0	7.144	0
21.45	355.181	0	0			0	0	327.748			0	7.14967	0
21.466	0	0	0			298.439	0	0			509.502	7.15533	0
21.483	0	0	0			0	0	0			0	7.16067	334.781
21.5	0	0	0			343.795	0	329.792			0	7.16633	0
21.516	0	0	0			0	0	0			0	7.172	0
21.533	0	0	0			0	0	252.38			553.87	7.17733	0
21.55	0	0	0			0	0	0			0	7.183	0
21.566	0	0	0			0	0	0			0	7.18867	0
21.583	0	0	0			0	265.345	0			0	7.194	0
21.6	0	0	0			342.96	0	245.699			0	7.19967	0
21.616	0	0	0			0	0	0			0	7.20533	0
21.633	0	0	0			0	0	0			0	7.21067	0
21.65	0	0	0			0	0	307.55			461.766	7.21633	246.51
21.666	219.099	0	0			239.708	0	395.474			0	7.222	0
21.683	232.868	0	0			0	0	0			0	7.22733	0
21.7	325.361	0	0			0	0	0			0	7.233	0
21.716	403.988	0	0			0	0	0			0	7.23867	0
21.733	0	0	0			0	0	0			0	7.244	0
21.75	0	0	0			0	0	0			0	7.24967	0
21.766	0	0	0			0	0	0			0	7.25533	0
21.783	324.888	0	0			0	0	0			0	7.26067	0
21.8	0	0	0			0	0	0			0	7.26633	0
21.816	0	0	0			0	0	0			818.568	7.272	0
21.833	0	0	0			0	0	0			0	7.27733	0
21.85	0	0	0			335.872	0	0			0	7.283	0
21.866	0	0	0			0	0	0			0	274.155	0
21.883	0	0	0			0	0	0			0	7.294	0
21.9	0	0	241.579			261.41	0	0			0	234.245	0
21.916	0	0	397.946			0	0	0			0	7.30533	0
21.933	0	0	0			0	0	0			0	7.31067	0
21.95	0	0	0			297.84	0	0			463.5	7.31633	0
21.966	0	263.486	0			0	0	0			0	7.322	0
21.983	0	0	257.634			0	0	0			0	7.32733	0
22	0	0	0			0	0	0			0	7.333	0
22.016	0	0	0			0	0	0			0	435.705	347.339
22.033	332.689	0	0			0	231.054	289.344			0	7.344	0
22.05	0	0	0			0	0	0			0	233.907	0
22.066	0	0	0			0	0	229.234			0	7.35533	0
22.083	0	0	0			0	0	0			0	7.36067	0
22.1	329.847	0	0			0	0	245.929			0	289.145	0
22.116	0	0	288.917			0	0	0			0	7.372	0
22.133	0	0	0			0	0	0			0	7.37733	0
22.15	292.5	0	289.525			0	0	261.433			0	7.383	0
22.166	0	0	0			320.833	0	0			0	7.38867	0
22.183	0	0	0			0	0	0			0	594.979	0
22.2	0	0	0			0	0	0			0	7.39967	0
22.216	0	0	0			0	0	0			0	7.40533	302.832
22.233	0	0	0			0	0	0			0	7.41067	230.006
22.25	0	0	0			0	0	0			0	7.41633	0
22.266	0	0	0			0	0	0			0	7.422	288.714
22.283	374.017	0	0			0	235.836	0			0	7.42733	0
22.3	0	0	0			259.943	0	0			0	7.433	0
22.316	0	0	0			0	235.763	0			591.365	7.43867	0
22.333	0	0	0			0	0	0			491.74	7.444	0
22.35	345.87	420.609	601.495			340.543	0	0			0	7.44967	0
22.366	0	0	269.034			0	0	0			486.031	7.45533	0
22.383	0	0	0			0	0	0			0	362.363	0
22.4	0	0	0			0	0	0			0	481.264	0
22.416	0	0	0			0	311.048	564.423			0	7.472	0
22.433	0	0	0			0	0	0			0	7.47733	0
22.45	0	0	0			0	0	390.334			0	7.483	0
22.466	0	0	336.846			0	0	235.252			0	7.48867	0
22.483	0	0	0			0	0	0			0	7.494	0
22.5	0	0	0			308.708	0	0			0	7.49967	0
22.516	0	663.999	0			0	0	0			0	587.576	0
22.533	383.854	0	0			0	0	0			0	7.51067	0
22.55	0	0	0			0	0	0			0	7.51633	0
22.566	0	267.68	0			0	0	235.125			0	7.522	257.052
22.583	295.008	0	0			369.185	0	0			0	7.52733	0
22.6	0	0	0			0	0	0			627.33	7.533	0
22.616	0	0	0			0	0	0			0	7.53867	0
22.633	0	0	294.078			0	324.042	0			0	7.544	0
22.65	0	0	0			0	0	0			0	244.385	0
22.666	0	280.143	0			350.51	250.796	0			0	7.55533	0
22.683	0	0	0			0	254.767	0			0	7.56067	0
22.7	0	0	0			0	0	0			0	7.56633	0
22.716	0	0	0			0	307.803	0			0	7.572	0
22.733	303.583	270.004	346.304			0	0	0			0	7.57733	0
22.75	0	0	0			495.01	0	0			0	7.583	0
22.766	0	0	0			0	0	0			0	7.58867	0
22.783	333.307	0	0			0	0	0			765.274	7.594	0
22.8	0	0	0			0	0	0			0	7.59967	262.122
22.816	405.19	0	0			220.026	0	222.144			511.622	7.60533	0
22.833	0	0	0			0	0	506.266			0	7.61067	0
22.85	0	268.692	0			0	0	0			0	7.61633	0
22.866	0	279.456	0			0	0	0			0	7.622	0
22.883	0	0	0			0	0	0			514.144	7.62733	279.824
22.9	0	0	0			0	0	0			0	7.633	0
22.916	0	0	0			0	0	0			0	7.63867	335.288
22.933	0	0	0			0	0	0			0	7.644	0
22.95	0	0	0			0	276.199	0			0	7.64967	0
22.966	260.153	0	0			0	0	0			0	7.65533	384.233
22.983	0	0	319.492			340.75	0	0			0	7.661	0
23	0	0	342.417			0	0	292.021			0	7.66633	0
23.016	0	0	0			0	0	221.335			0	7.672	0
23.033	0	0	297.351			0	0	364.709			0	7.67767	0
23.05	0	0	0			0	0	246.189			0	7.683	0
23.066	326.003	0	0			0	0	0			0	7.68867	0
23.083	0	0	323.078			0	0	0			0	7.69433	228.494
23.1	0	0	0			0	0	0			0	7.69967	0
23.116	0	0	0			0	0	0			0	7.70533	0
23.133	0	0	0			0	249.246	0			0	7.711	0
23.15	0	0	0			0	0	0			0	7.71633	0
23.166	0	0	281.221			0	0	326.053			0	7.722	0
23.183	0	0	0			306.642	0	361.083			0	7.72767	0
23.2	0	0	0			0	0	0			677.759	7.733	0
23.216	317.46	0	281.131			0	0	0			0	7.73867	0
23.233	0	0	0			0	0	0			0	7.74433	0
23.25	0	0	0			0	0	0			652.106	7.74967	263.474
23.267	0	0	0			0	319.56	0			0	7.75533	277.376
23.283	0	0	0			0	0	0			0	7.761	0
23.3	0	0	0			0	0	0			0	319.176	0
23.317	0	0	0			0	0	0			0	7.772	0
23.333	0	0	0			0	0	0			0	7.77767	0
23.35	341.792	0	0			0	0	0			0	7.783	0
23.367	319.577	0	0			0	0	0			0	7.78867	0
23.383	0	0	0			0	0	0			0	7.79433	0
23.4	0	0	0			0	0	0			0	7.79967	0
23.417	0	0	0			0	0	307.697			0	7.80533	0
23.433	0	0	0			0	0	0			0	324.36	0
23.45	0	0	0			0	0	0			0	7.81633	0
23.467	285.803	0	0			0	0	229.25			0	7.822	0
23.483	0	0	0			0	0	0			0	7.82767	0
23.5	0	0	0			0	0	0			0	7.833	0
23.517	620.135	0	0			0	0	0			0	7.83867	0
23.533	0	0	372.246			0	0	0			0	7.84433	0
23.55	0	0	0			0	0	0			0	7.84967	0
23.567	0	0	263.732			324.676	257.496	0			0	7.85533	0
23.583	0	0	0			822.393	0	0			0	268.319	0
23.6	0	0	0			0	0	0			668.395	7.86633	321.724
23.617	0	0	0			0	0	241.545			0	7.872	0
23.633	601.662	0	0			270.819	0	0			0	7.87767	0
23.65	0	0	0			0	0	240.116			0	7.883	0
23.667	0	0	0			308.953	303.419	514.565			0	7.88867	0
23.683	0	0	0			0	0	0			0	249.778	324.372
23.7	0	0	0			0	0	0			0	311.993	0
23.717	0	0	0			0	0	0			0	7.90533	0
23.733	0	0	0			0	0	0			0	7.911	0
23.75	328.684	0	0			0	0	0			0	7.91633	0
23.767	0	0	0			0	0	281.08			0	7.922	0
23.783	0	0	0			0	0	588.851			0	7.92767	0
23.8	0	0	234.187			252.393	0	0			0	7.933	0
23.817	0	0	0			0	0	0			0	7.93867	0
23.833	271.261	295.415	0			0	0	0			0	7.94433	0
23.85	0	0	0			0	0	367.377			928.129	7.94967	0
23.867	0	0	0			349.958	0	0			0	7.95533	0
23.883	272.123	0	0			0	249.323	0			0	7.961	0
23.9	322.335	0	0			0	0	0			0	7.96633	0
23.917	0	0	0			283.766	0	0			698.613	7.972	412.742
23.933	335.683	0	0			0	0	0			0	7.97767	0
23.95	0	0	237.596			0	0	0			768.449	304.333	0
23.967	0	0	0			0	0	301.379			0	7.98867	0
23.983	0	365.461	0			0	0	0			0	7.99433	0
24	0	0	264.819			304.199	0	0			0	7.99967	0
24.017	0	0	0			0	0	0			0	8.00533	0
24.033	0	0	0			0	0	0			0	8.011	0
24.05	0	0	0			0	0	0			0	8.01633	0
24.067	0	0	374.716			0	0	0			0	8.022	0
24.083	0	0	0			0	0	0			0	8.02767	0
24.1	0	0	0			241.045	0	0			0	8.033	0
24.117	0	0	0			0	0	0			0	8.03867	0
24.133	324.572	0	0			295.006	0	0			0	336.718	0
24.15	0	0	0			553.316	0	318.561			0	8.04967	0
24.167	458.826	340.016	0			0	0	0			0	8.05533	316.653
24.183	340.414	0	0			1448.61	343.135	238.543			0	8.061	0
24.2	411.733	304.9	260.209			1454.32	0	277.907			0	8.06633	0
24.217	733.024	804.774	0			1554.98	0	0			726.5	8.072	0
24.233	736.979	0	0			942.096	263.045	0			722.299	8.07767	0
24.25	0	296.039	0			728.122	279.451	0			1419.59	8.083	0
24.267	0	0	0			334.365	0	0			0	8.08867	260.406
24.283	0	0	341.264			326.75	0	0			789.221	8.09433	0
24.3	320.081	0	0			0	0	260.961			0	258.032	0
24.317	0	0	0			0	691.191	267.556			0	8.10533	0
24.333	0	0	0			0	0	0			0	8.111	0
24.35	544.495	0	0			0	0	0			0	8.11633	0
24.367	0	251.68	0			0	319.926	0			0	8.122	0
24.383	302.625	0	0			449.175	342.797	268.397			0	261.135	322.419
24.4	241.515	0	0			399.445	0	0			0	8.133	0
24.417	0	0	0			0	249.167	0			1078.44	8.13867	0
24.433	271.769	301.981	0			0	0	0			0	8.14433	0
24.45	0	0	0			0	0	0			0	392.796	0
24.467	0	302.428	0			0	412.681	0			0	8.15533	0
24.483	326.166	0	0			274.995	0	250.633			0	8.161	0
24.5	0	0	248.122			0	287.954	0			0	8.16633	0
24.517	0	291.393	0			0	0	0			0	8.172	0
24.533	0	0	0			0	0	302.037			0	8.17767	0
24.55	246.034	0	0			0	0	0			0	8.183	265.934
24.567	444.361	0	236.668			0	0	0			0	275.625	0
24.583	0	650.186	0			0	730.446	0			0	8.19433	0
24.6	0	540.358	0			0	0	0			0	8.19967	319.366
24.617	0	0	0			0	0	443.227			0	8.20533	0
24.633	0	0	0			0	0	0			0	8.211	0
24.65	0	0	0			323.667	0	0			0	8.21633	0
24.667	240.942	0	270.889			0	0	0			0	8.222	0
24.683	276.392	0	0			0	0	0			0	8.22767	0
24.7	241	0	0			255.606	0	0			742.33	8.233	0
24.717	0	0	0			0	0	0			0	8.23867	0
24.733	0	0	0			248.169	0	0			0	8.24433	0
24.75	0	0	0			366.543	0	0			0	8.24967	0
24.767	0	0	0			263.02	0	0			0	8.25533	0
24.783	0	0	0			282.866	0	0			755.625	8.261	0
24.8	0	324.194	275.548			0	0	0			0	8.26633	271.927
24.817	0	0	0			0	0	0			0	8.272	0
24.833	0	0	429.736			0	0	0			0	8.27767	0
24.85	0	0	0			0	0	0			0	8.283	0
24.867	0	0	0			0	0	0			0	8.28867	0
24.883	0	0	0			341.792	0	0			0	8.29433	430.388
24.9	248.518	0	0			0	0	0			0	8.29967	0
24.917	0	0	0			312.226	0	0			932.664	8.30533	0
24.933	0	0	0			0	0	0			0	8.311	0
24.95	0	0	0			0	343.668	0			0	8.31633	298.473
24.967	0	0	0			0	0	0			0	8.322	0
24.983	0	0	0			0	0	0			0	8.32767	0
25	0	0	0			0	0	296.487			673.545	305.544	0
25.017	0	244.355	0			0	0	0			0	8.33867	0
25.033	0	0	0			0	329.708	0			0	8.34433	0
25.05	0	0	0			0	253.309	243.533			0	8.34967	260.763
25.067	0	0	0			0	316.804	0			0	8.35533	0
25.083	0	0	0			0	0	0			0	8.361	0
25.1	0	0	0			340.907	643.41	0			0	8.36633	0
25.117	0	630.931	0			426.225	0	0			702.069	8.372	0
25.133	0	0	0			0	0	0			0	8.37767	0
25.15	0	0	0			0	0	0			0	8.383	0
25.167	0	263.986	0			919.428	0	0			0	8.38867	0
25.183	0	0	0			0	0	361.833			0	279.646	0
25.2	403.91	0	0			0	0	0			0	8.39967	0
25.217	310.962	0	0			0	0	0			0	8.40533	0
25.233	0	0	0			329.007	0	0			0	8.411	0
25.25	267.815	374.493	0			259.868	0	0			0	8.41633	0
25.267	342.909	0	0			0	0	0			0	8.422	0
25.283	0	0	0			0	0	0			0	8.42767	0
25.3	0	0	0			353.001	0	0			0	8.433	0
25.317	275.833	0	0			0	0	0			0	8.43867	0
25.333	0	0	0			0	0	0			0	8.44433	0
25.35	0	0	0			0	0	343.875			0	8.44967	0
25.367	0	0	0			0	0	0			0	8.45533	0
25.383	321.038	0	0			389.507	0	270.967			0	8.461	0
25.4	339.091	271.835	0			0	0	0			0	8.46633	0
25.417	0	0	0			0	0	0			0	8.472	0
25.433	508.521	0	0			0	0	0			0	8.47767	0
25.45	0	0	0			0	0	0			0	8.483	262.501
25.467	0	0	0			0	392.26	0			0	8.48867	292.043
25.483	0	0	0			0	0	0			0	8.49433	0
25.5	0	0	318.475			0	0	0			0	8.49967	0
25.517	0	345.056	424.658			0	299.519	0			0	8.50533	0
25.533	0	0	0			0	0	0			0	8.511	0
25.55	692.873	427.289	0			299.929	338.085	0			0	8.51633	0
25.567	0	0	0			0	301.85	0			0	8.522	0
25.583	0	0	0			0	0	321.172			0	8.52767	0
25.6	0	0	0			0	0	0			0	8.53333	0
25.617	0	392.111	265.79			0	0	0			0	8.53867	559.336
25.633	283.363	0	0			0	0	0			0	8.54433	0
25.65	0	0	0			0	0	325.751			0	327.476	0
25.667	390.914	0	0			0	0	0			0	385.614	0
25.683	0	0	292.387			0	0	0			0	8.561	0
25.7	0	0	0			0	0	0			0	8.56667	0
25.717	0	261.834	0			608.023	0	0			0	8.572	0
25.733	0	0	0			0	0	0			0	8.57767	0
25.75	0	0	0			0	258.811	0			0	8.58333	0
25.767	316.341	0	0			0	0	0			0	8.58867	0
25.783	0	0	0			0	0	0			0	337.843	0
25.8	0	0	279.415			0	0	0			0	8.6	0
25.817	0	0	0			0	0	0			0	459.532	0
25.833	0	291.376	0			675.56	0	0			0	8.611	318
25.85	305.267	0	0			301.408	338.871	0			0	8.61667	0
25.867	0	0	0			343.938	0	0			0	320.531	0
25.884	0	0	0			364.929	0	0			0	8.62767	0
25.9	0	0	0			0	0	0			0	8.63333	0
25.917	0	0	0			0	331.113	0			0	8.63867	0
25.934	0	0	0			0	0	0			0	8.64433	0
25.95	0	0	0			0	0	0			0	8.65	0
25.967	0	0	0			318.043	0	0			0	8.65533	0
25.984	276.073	0	0			0	0	0			0	8.661	286.113
26	213.865	0	0			0	0	482.854			0	8.66667	0
26.017	248.677	0	0			0	0	0			0	8.672	0
26.034	562.729	0	0			0	0	0			0	8.67767	274.207
26.05	677.443	0	0			0	0	441.683			0	8.68333	1041.45
26.067	759.729	0	0			0	0	283.444			870.662	8.68867	1187.34
26.084	444.777	0	1008.9			0	0	0			0	8.69433	385.45
26.1	390.198	0	869.552			0	0	0			0	8.7	0
26.117	0	0	494.503			0	412.171	0			0	8.70533	0
26.134	0	680.686	535.124			552.137	0	275.747			962.276	8.711	0
26.15	685.302	347.857	557.417			651.459	659.009	0			0	8.71667	0
26.167	537.259	720.419	0			356.525	374.888	0			0	8.722	0
26.184	0	618.2	0			0	0	0			0	8.72767	280.988
26.2	0	349.81	0			289.636	760.377	0			0	8.73333	344.904
26.217	0	0	0			0	0	0			0	8.73867	0
26.234	0	0	0			512.166	0	0			0	8.74433	0
26.25	421.083	0	0			700.237	0	0			0	8.75	0
26.267	0	0	0			326.626	0	0			0	8.75533	0
26.284	0	0	0			0	0	0			0	8.761	0
26.3	0	0	0			0	0	0			0	8.76667	0
26.317	0	0	0			0	0	0			0	8.772	0
26.334	0	0	0			0	0	0			0	8.77767	0
26.35	0	0	0			0	0	0			0	8.78333	0
26.367	0	0	0			919.248	0	0			0	394.705	310.014
26.384	0	0	0			0	0	0			0	8.79433	0
26.4	0	0	0			0	0	0			0	8.8	0
26.417	0	0	0			0	0	0			0	8.80533	0
26.434	0	0	0			0	0	0			0	8.811	0
26.45	0	286.337	0			0	0	0			0	8.81667	0
26.467	0	0	0			343.121	0	0			0	8.822	0
26.484	0	294.4	0			488.377	0	0			0	8.82767	0
26.5	271.697	726.884	0			0	0	0			0	8.83333	0
26.517	0	0	0			0	0	0			0	8.83867	0
26.534	0	0	0			0	0	0			0	8.84433	322.173
26.55	0	0	0			0	0	0			0	8.85	0
26.567	273.572	0	0			411.564	0	0			0	8.85533	0
26.584	0	0	0			0	0	0			0	8.861	0
26.6	0	0	0			714.671	0	0			0	8.86667	0
26.617	0	0	0			0	0	0			0	350.554	0
26.634	0	0	0			0	0	0			0	8.87767	0
26.65	315.188	0	0			0	0	0			0	8.88333	0
26.667	0	0	0			0	0	0			0	8.88867	0
26.684	0	0	0			0	0	437.994			0	8.89433	0
26.7	0	0	0			0	0	0			0	8.9	0
26.717	346.254	0	0			327.192	0	0			0	8.90533	0
26.734	0	0	0			0	0	0			0	8.911	0
26.75	0	0	0			429.022	0	306.066			0	8.91667	0
26.767	0	0	0			0	353.611	0			0	8.922	0
26.784	0	0	0			0	0	0			0	8.92767	0
26.8	384.852	0	361.207			0	0	0			0	8.93333	0
26.817	0	0	0			349.844	0	0			0	8.93867	0
26.834	0	0	0			345.712	0	0			0	8.94433	0
26.85	0	0	0			0	0	340.897			0	8.95	0
26.867	0	0	0			427.54	0	0			0	8.95533	314.009
26.884	277.377	0	0			0	0	336.667			0	8.961	0
26.9	0	0	0			0	346.804	0			0	8.96667	0
26.917	0	0	0			305.344	0	0			0	298.561	0
26.934	0	0	0			0	0	0			0	8.97767	0
26.95	0	0	0			282.693	0	0			0	8.98333	0
26.967	0	0	0			0	0	0			0	8.98867	0
26.984	330.371	0	0			0	313.975	0			0	8.99433	0
27	0	0	0			0	0	0			0	9	0
27.017	0	0	268.142			0	0	0			0	9.00533	0
27.034	0	0	0			371.952	0	413.19			0	9.011	0
27.05	0	0	0			299.031	0	0			0	337.897	0
27.067	0	0	0			0	0	0			0	9.022	0
27.084	0	0	0			0	322.63	0			0	9.02767	0
27.1	0	0	0			322.631	344.092	0			0	9.03333	0
27.117	0	0	0			0	348.533	0			0	9.03867	0
27.134	0	0	0			0	0	0			0	9.04433	0
27.15	0	0	0			0	0	0			0	9.05	0
27.167	0	311.191	0			340.283	0	0			0	9.05533	0
27.184	0	0	0			551.657	0	0			0	9.061	0
27.2	0	0	0			0	0	0			0	9.06667	0
27.217	0	0	0			0	0	0			0	9.072	0
27.234	0	0	0			368.298	0	0			0	9.07767	0
27.25	0	383.366	0			0	0	0			0	9.08333	0
27.267	0	0	0			390.215	0	0			0	9.08867	0
27.284	0	0	0			0	0	0			0	9.09433	0
27.3	0	0	0			0	407.732	0			0	9.1	0
27.317	0	0	0			330.667	0	0			0	9.10533	336.472
27.334	0	0	0			0	0	0			0	9.111	0
27.35	326.918	0	0			0	0	0			0	9.11667	0
27.367	0	0	0			0	0	0			0	9.122	0
27.384	0	0	0			0	0	0			0	340.743	0
27.4	315.333	0	0			0	0	0			0	9.13333	0
27.417	0	0	0			301.336	0	388.646			0	9.13867	0
27.434	0	0	320.019			0	0	0			922.689	9.14433	0
27.45	0	0	0			0	0	0			0	289.358	0
27.467	0	0	0			0	0	0			0	9.15533	0
27.484	0	0	323.252			0	0	0			0	9.161	0
27.5	0	0	0			0	0	0			0	9.16667	0
27.517	0	0	0			0	0	0			0	9.172	0
27.534	0	0	0			0	0	0			0	9.17767	0
27.55	0	0	0			0	0	0			0	9.18333	0
27.567	329.683	309.587	0			0	0	0			0	9.18867	0
27.584	0	346.29	0			0	0	0			0	9.19433	0
27.6	0	0	0			0	352.757	0			0	9.2	0
27.617	0	0	753.307			0	0	0			0	9.20533	314.967
27.634	0	0	0			330.987	0	0			0	9.211	0
27.65	0	0	292.739			320.596	0	0			0	9.21667	0
27.667	0	0	0			303.41	0	0			0	9.222	0
27.684	448.823	296.84	0			297.921	0	0			0	9.22767	0
27.7	0	0	375.797			0	0	0			0	9.23333	0
27.717	353.003	0	0			341.339	0	0			0	775.259	0
27.734	0	0	0			0	0	388.869			1120.1	9.24433	0
27.75	352.202	0	0			0	0	448.25			0	9.25	0
27.767	0	0	0			0	0	0			0	9.25533	0
27.784	0	0	0			0	0	0			0	564.407	0
27.8	0	0	0			0	0	0			0	9.26667	0
27.817	0	373.669	0			816.685	0	0			0	422.832	0
27.834	0	0	0			0	0	0			0	9.27767	0
27.85	0	369.926	326.362			373.707	0	0			0	9.28333	0
27.867	0	0	0			0	327.327	0			0	9.28867	0
27.884	0	0	0			0	0	0			0	9.29433	0
27.9	0	0	0			0	0	0			0	9.3	0
27.917	0	0	0			0	0	0			0	9.30533	0
27.934	0	0	0			0	0	0			0	9.311	0
27.95	0	0	0			0	0	0			0	9.31667	0
27.967	377.47	0	0			0	326.039	0			0	9.322	0
27.984	0	0	0			0	0	0			0	296.443	0
28	0	0	0			0	0	0			0	9.33333	0
28.017	0	0	0			0	0	0			0	9.33867	0
28.034	0	307.34	0			0	0	0			0	9.34433	0
28.05	0	0	0			0	333.083	0			0	347.628	0
28.067	0	306.764	0			0	0	0			0	9.35533	0
28.084	0	0	0			0	0	0			0	9.361	0
28.1	0	0	0			0	0	0			0	9.36667	0
28.117	0	0	0			325.495	0	0			0	9.372	0
28.134	0	397.808	0			0	0	0			0	9.37767	0
28.15	0	0	0			0	0	0			0	9.38333	0
28.167	0	363.893	0			532.077	317.346	0			0	9.38867	0
28.184	0	0	0			0	0	0			0	9.39433	0
28.2	0	0	365.013			0	0	364.886			0	9.4	0
28.217	0	0	0			0	0	0			0	9.40533	0
28.234	0	0	417.365			0	341.368	370.829			0	9.411	0
28.25	0	0	0			0	0	0			0	258.581	0
28.267	0	0	0			414.259	0	0			0	9.42233	0
28.284	0	0	0			0	372.318	0			0	9.42767	0
28.3	0	0	0			343.042	0	0			0	9.43333	0
28.317	0	0	0			0	0	0			0	9.439	0
28.334	0	0	0			401.367	0	0			0	9.44433	0
28.35	0	0	0			0	0	0			960.134	9.45	0
28.367	0	0	0			0	0	0			0	9.45567	0
28.384	0	0	0			0	0	0			0	9.461	364.86
28.4	0	0	347.293			0	0	0			0	9.46667	0
28.417	0	0	0			0	0	0			0	9.47233	0
28.434	0	0	0			0	0	0			0	9.47767	0
28.45	0	0	0			0	0	0			0	9.48333	0
28.467	0	0	0			0	0	0			757.202	9.489	0
28.484	0	0	0			898.739	0	0			0	9.49433	0
28.5	0	0	0			485.002	0	0			0	9.5	366.994
28.517	0	0	0			0	0	0			0	9.50567	0
28.534	0	0	0			0	0	0			0	9.511	0
28.551	0	403.293	0			0	0	0			0	9.51667	0
28.567	548.923	0	393.076			0	0	0			0	9.52233	0
28.584	0	0	0			0	0	0			0	9.52767	0
28.601	0	0	0			547.595	0	324.519			0	9.53333	0
28.617	0	0	0			0	348.736	0			0	9.539	430.29
28.634	0	0	0			0	0	0			0	9.54433	0
28.651	0	0	0			0	0	0			0	9.55	0
28.667	0	0	492.334			374.524	0	334.688			0	341.246	0
28.684	480.777	0	0			0	0	0			0	9.561	0
28.701	0	570.736	0			0	0	0			0	9.56667	0
28.717	0	0	0			0	0	0			0	9.57233	0
28.734	0	410.523	0			419.439	0	0			0	9.57767	0
28.751	0	0	0			0	0	0			0	9.58333	0
28.767	0	0	0			0	339.701	0			0	525.159	329.519
28.784	0	0	0			0	335.185	0			0	9.59433	0
28.801	0	0	0			0	0	0			0	9.6	0
28.817	0	0	0			0	0	0			0	9.60567	0
28.834	0	0	0			0	0	0			0	9.611	0
28.851	0	0	337.394			0	0	579.632			0	9.61667	0
28.867	0	0	0			0	0	0			0	9.62233	377.014
28.884	0	0	0			446.677	0	0			0	417.529	0
28.901	0	0	0			0	403.491	0			0	9.63333	0
28.917	0	0	415.689			0	0	0			867.562	9.639	0
28.934	0	0	0			0	0	0			0	9.64433	0
28.951	450.391	0	0			0	0	0			0	9.65	0
28.967	0	421.926	0			0	0	340.174			0	9.65567	0
28.984	0	0	0			0	0	0			0	9.661	0
29.001	0	0	0			405.339	0	0			0	9.66667	0
29.017	0	0	0			0	0	345.678			0	9.67233	0
29.034	0	0	0			503.696	0	0			0	9.67767	0
29.051	0	0	0			364.372	0	0			0	9.68333	0
29.067	0	0	0			0	0	0			0	9.689	0
29.084	0	0	0			0	0	0			0	9.69433	0
29.101	0	0	0			0	0	0			0	9.7	0
29.117	0	0	502.625			0	0	0			0	9.70567	0
29.134	0	0	0			0	431.819	0			0	9.711	0
29.151	0	0	355.022			0	0	0			0	9.71667	0
29.167	0	0	0			0	0	0			0	9.72233	0
29.184	0	0	0			0	0	0			0	9.72767	0
29.201	0	0	0			0	0	0			0	9.73333	0
29.217	0	0	0			0	0	0			0	9.739	0
29.234	0	0	0			0	0	0			0	9.74433	0
29.251	0	0	0			536.836	0	0			0	9.75	0
29.267	509.102	0	0			0	0	0			0	9.75567	0
29.284	0	0	0			0	0	0			0	9.761	0
29.301	0	380.014	0			0	0	0			0	9.76667	0
29.317	0	0	0			0	0	0			0	9.77233	0
29.334	0	0	0			500.548	0	0			0	272.806	0
29.351	0	0	0			0	0	0			0	487.719	0
29.367	0	0	0			391.984	0	0			0	9.789	0
29.384	0	0	0			0	0	0			0	9.79433	0
29.401	0	0	0			0	0	0			0	9.8	0
29.417	0	0	0			0	0	0			0	9.80567	0
29.434	0	837.17	0			0	380.821	0			724.042	9.811	0
29.451	0	0	369.543			366.837	0	0			0	9.81667	0
29.467	0	0	0			0	0	0			0	9.82233	0
29.484	0	0	0			0	0	0			0	9.82767	407.633
29.501	0	0	0			0	0	0			0	9.83333	0
29.517	0	0	0			0	0	0			0	9.839	0
29.534	0	0	0			0	0	0			0	317.476	0
29.551	0	0	0			0	0	0			0	9.85	0
29.567	0	0	0			0	0	0			0	9.85567	0
29.584	0	0	0			0	0	0			0	9.861	0
29.601	0	0	0			0	0	0			0	9.86667	0
29.617	0	0	0			0	0	442.067			0	9.87233	0
29.634	0	0	0			0	0	392.717			0	9.87767	0
29.651	0	0	0			453.831	0	0			0	9.88333	0
29.667	563.356	0	0			0	0	0			0	9.889	0
29.684	0	473.625	0			0	0	0			0	9.89433	0
29.701	0	0	0			0	0	0			0	9.9	0
29.717	0	0	0			0	0	0			974.131	9.90567	0
29.734	0	0	0			0	0	0			0	9.911	0
29.751	0	0	0			0	0	0			0	9.91667	0
29.767	0	0	0			0	0	0			0	9.92233	0
29.784	0	0	0			519.146	0	454.365			0	9.92767	0
29.801	0	0	0			0	0	0			0	9.93333	0
29.817	0	0	0			0	0	0			0	9.939	0
29.834	0	0	0			0	0	0			0	383.902	0
29.851	976.504	0	0			0	0	0			0	9.95	0
29.867	0	0	0			509.568	0	0			0	9.95567	0
29.884	439.202	0	0			0	0	0			0	9.961	0
29.901	0	0	399.907			0	0	0			0	9.96667	0
29.917	0	0	0			0	0	0			0	9.97233	0
29.934	0	0	0			0	0	578.954			0	9.97767	0
29.951	960.605	0	0			0	0	0			0	9.98333	0
29.967	0	0	0			0	0	490.844			0	516.566	0
29.984	0	0	421.829			619.498	0	0			0	9.99433	0
30.001	0	0	0			0	0	0			0	10	0
30.017	0	0	0			0	0	432.241			0	10.0057	0
30.034	0	439.919	0			488.643	0	0			0	10.011	0
30.051	0	0	0			0	0	0			0	10.0167	0
30.067	0	0	0			0	0	0			0	10.0223	0
30.084	0	0	0			0	0	0			0	10.0277	0
30.101	0	0	526.006			0	421.429	722.799			0	10.0333	0
30.117	551.804	0	0			0	0	480.699			0	10.039	549.229
30.134	0	0	0			0	0	0			0	10.0443	0
30.151	0	0	0			0	0	0			0	10.05	0
30.167	0	0	500.874			0	0	0			0	10.0557	0
30.184	0	0	0			0	0	0			0	10.061	0
30.201	0	0	0			0	0	0			0	10.0667	0
30.217	0	0	0			0	0	0			0	10.0723	0
30.234	0	0	447.134			0	0	0			0	10.0777	0
30.251	0	0	0			0	0	0			0	10.0833	0
30.267	0	0	0			0	0	0			0	10.089	0
30.284	0	0	0			0	0	0			0	10.0943	0
30.301	0	0	0			510.994	0	0			0	10.1	0
30.317	0	0	0			0	0	0			0	10.1057	0
30.334	0	0	0			569.303	0	0			0	10.111	0
30.351	0	0	0			0	0	0			0	10.1167	0
30.367	0	0	0			560.96	1060.47	0			0	10.1223	0
30.384	0	0	0			0	0	0			0	10.1277	0
30.401	0	0	0			0	0	0			0	10.1333	0
30.417	0	0	0			0	0	0			0	664.242	0
30.434	0	0	0			639.521	0	0			0	10.1443	0
30.451	0	0	0			643.681	0	0			0	10.15	0
30.467	0	0	0			598.516	0	0			0	10.1557	0
30.484	0	0	0			0	0	0			0	10.161	0
30.501	0	0	0			0	0	0			0	10.1667	456.626
30.517	0	0	0			0	0	0			0	10.1723	538.576
30.534	0	0	0			0	0	0			0	10.1777	0
30.551	0	0	0			0	0	0			0	10.1833	0
30.567	598.903	0	0			0	459.672	0			0	10.189	0
30.584	0	0	0			0	0	0			0	10.1943	0
30.601	0	0	0			0	0	0			0	10.2	0
30.617	0	0	0			0	0	0			0	10.2057	0
30.634	0	0	0			0	0	0			0	10.211	0
30.651	0	0	0			0	0	0			0	10.2167	0
30.667	0	0	0			0	0	0			0	10.2223	0
30.684	0	0	0			490.87	0	0			0	10.2277	0
30.701	0	0	0			0	0	0			0	10.2333	0
30.717	0	0	0			0	0	0			0	10.239	0
30.734	0	0	0			0	0	0			0	621.843	0
30.751	0	0	0			509.056	0	0			0	10.25	0
30.767	0	0	0			0	0	0			0	352.277	0
30.784	0	0	0			636.004	0	0			0	10.261	0
30.801	0	0	0			0	0	0			0	10.2667	0
30.817	0	0	0			0	0	0			0	10.2723	0
30.834	1379.46	0	0			0	0	0			0	10.2777	0
30.851	0	0	0			0	0	0			0	10.2833	0
30.867	0	0	0			0	0	0			0	10.289	0
30.884	0	0	0			0	0	0			0	10.2943	0
30.901	705.913	0	0			0	0	0			0	10.3	0
30.917	0	0	0			0	0	0			0	10.3057	0
30.934	0	0	0			0	0	0			0	10.3113	0
30.951	0	0	0			617.808	0	0			0	10.3167	0
30.967	0	0	0			0	0	0			0	513.227	0
30.984	0	0	0			0	509.403	0			0	10.328	0
31.001	0	529.753	0			0	0	0			0	10.3333	0
31.017	0	0	0			0	0	0			0	10.339	0
31.034	554.629	0	0			0	0	0			0	10.3447	0
31.051	0	0	0			0	0	0			0	10.35	0
31.067	0	0	0			0	0	0			0	10.3557	0
31.084	0	0	0			615.507	0	0			0	10.3613	0
31.101	0	0	0			0	0	0			0	10.3667	0
31.117	0	0	0			0	0	0			0	10.3723	0
31.134	0	0	0			0	0	0			0	10.378	0
31.151	0	0	0			0	0	0			0	10.3833	0
31.168	0	0	0			0	0	0			0	10.389	0
31.184	0	0	0			0	0	0			0	10.3947	0
31.201	0	0	0			0	0	0			0	10.4	0
31.218	0	0	0			0	728.745	0			0	10.4057	0
31.234	0	0	0			0	0	0			0	10.4113	0
31.251	0	0	0			0	0	0			0	10.4167	0
31.268	0	0	0			0	0	0			0	10.4223	0
31.284	0	0	0			0	0	0			0	357.734	0
31.301	0	536.082	0			0	0	0			0	10.4333	0
31.318	0	0	0			0	0	0			0	10.439	0
31.334	0	0	0			0	0	0			0	10.4447	0
31.351	0	0	0			0	0	0			0	10.45	0
31.368	0	0	0			0	766.835	0			0	10.4557	0
31.384	0	0	0			0	0	0			0	10.4613	0
31.401	0	0	0			0	0	0			0	10.4667	0
31.418	0	0	0			0	0	0			0	10.4723	0
31.434	0	0	0			0	0	0			0	10.478	0
31.451	0	0	0			0	0	0			0	10.4833	0
31.468	0	0	0			0	0	0			0	10.489	0
31.484	0	0	0			0	0	0			0	10.4947	0
31.501	0	0	0			0	0	0			0	10.5	0
31.518	583.533	0	0			0	0	0			0	10.5057	0
31.534	0	0	0			0	0	0			0	10.5113	0
31.551	0	0	0			0	0	0			0	10.5167	0
31.568	0	0	0			0	0	0			0	10.5223	0
31.584	0	0	0			0	0	0			0	10.528	0
31.601	0	0	0			0	0	0			0	10.5333	0
31.618	0	0	0			0	0	0			0	10.539	0
31.634	0	0	0			0	0	0			0	10.5447	0
31.651	0	0	0			0	0	0			0	10.55	0
31.668	0	0	0			0	0	0			0	10.5557	0
31.684	0	0	591.125			0	0	0			0	10.5613	0
31.701	0	0	0			0	0	0			0	10.5667	0
31.718	0	0	0			0	0	0			0	10.5723	0
31.734	0	559.595	0			0	0	0			0	10.578	0
31.751	0	0	0			0	556.532	0			0	10.5833	0
31.768	0	0	0			0	0	0			0	10.589	0
31.784	0	0	0			0	0	0			0	10.5947	0
31.801	0	0	0			0	0	0			0	10.6	0
31.818	0	0	0			0	0	0			0	10.6057	0
31.834	0	0	0			0	0	0			0	10.6113	0
31.851	0	0	0			0	0	0			0	10.6167	583.667
31.868	0	0	0			0	0	0			0	10.6223	0
31.884	0	0	0			0	0	0			0	10.628	679.224
31.901	0	0	0			0	0	0			0	10.6333	0
31.918	0	0	0			662.367	738.908	0			0	10.639	0
31.934	654.449	0	0			1044.99	0	0			0	10.6447	0
31.951	724.357	0	0			0	0	0			0	10.65	0
31.968	0	0	0			0	0	0			0	10.6557	623.758
31.984	0	0	0			0	0	0			0	10.6613	0
32.001	0	0	0			0	0	612.508			0	10.6667	0
32.018	0	0	0			911.819	0	0			0	10.6723	0
32.034	0	0	0			0	0	0			0	10.678	0
32.051	0	0	0			0	0	0			0	10.6833	0
32.068	0	0	0			0	0	0			0	10.689	0
32.084	0	0	0			0	0	0			0	10.6947	593.77
32.101	0	0	0			0	0	0			0	10.7	1548.42
32.118	612.756	0	0			0	0	0			0	10.7057	0
32.134	711.831	771.917	0			0	0	0			0	10.7113	0
32.151	0	0	0			0	0	664.994			0	10.7167	0
32.168	0	624.447	1553.43			1418.91	0	0			0	10.7223	0
32.184	716.785	0	0			657.035	0	0			0	10.728	0
32.201	740.501	0	0			673.708	853.857	0			0	1102	0
32.218	1859.41	0	0			0	620.948	0			1041.36	10.739	625.081
32.234	1566.91	666.903	0			1429.64	1309.09	0			950.875	10.7447	0
32.251	0	0	0			1066.43	0	0			1306.52	10.75	621.633
32.268	0	715.236	0			1821.7	716.463	0			0	10.7557	0
32.284	775.185	0	0			2470.5	0	0			0	601.941	0
32.301	0	1617.14	0			1754.21	0	0			0	10.7667	664.111
32.318	1418.44	0	0			1820.8	0	0			0	10.7723	0
32.334	0	0	621.222			1987.77	619.399	0			0	10.778	0
32.351	605.688	629.001	0			0	0	0			0	10.7833	0
32.368	0	0	0			0	0	0			1162.73	10.789	0
32.384	0	0	591.642			1523.22	663.341	0			0	10.7947	0
32.401	0	0	0			0	0	0			0	10.8	0
32.418	0	0	0			1573.45	0	0			0	10.8057	0
32.434	0	0	0			0	0	0			0	10.8113	0
32.451	638.333	0	0			0	0	0			0	10.8167	0
32.468	0	0	0			0	0	0			0	10.8223	0
32.484	0	0	0			0	0	0			0	10.828	0
32.501	0	0	0			0	0	0			0	10.8333	0
32.518	0	0	0			832.219	0	0			0	10.839	0
32.534	0	0	0			0	0	0			0	674.86	0
32.551	0	0	0			0	0	0			0	394.833	0
32.568	0	0	0			0	0	0			0	10.8557	1541.3
32.584	0	0	0			859.333	0	1570.32			0	10.8613	1261.66
32.601	0	0	0			0	0	1950.54			0	10.8667	1873.14
32.618	0	0	0			0	0	1111.99			0	10.8723	1681.58
32.634	864.051	0	0			0	0	963.618			0	10.878	720.037
32.651	0	0	0			0	0	621.009			0	10.8833	0
32.668	793.873	0	1256.98			0	0	873.48			0	10.889	0
32.684	0	0	1377.43			0	0	0			0	10.8947	0
32.701	799.761	0	599.334			0	0	569.788			0	10.9	0
32.718	939.013	0	754.208			933.056	709.669	600.209			0	10.9057	0
32.734	0	0	0			984.94	699.227	0			1222.56	10.9113	0
32.751	1583.34	0	0			2020.22	773.681	0			0	10.9167	0
32.768	1039.3	814.826	0			1591.45	2616.64	0			1426.17	911.068	0
32.784	715.56	0	0			891.457	1631.49	0			1544.74	968.566	0
32.801	0	696.719	0			1713.77	0	0			0	811.084	0
32.818	0	0	0			0	766.188	0			0	10.939	0
32.834	0	912.252	0			0	0	0			0	10.9447	0
32.851	0	921.014	0			0	0	0			0	10.95	0
32.868	0	0	0			0	0	0			0	10.9557	0
32.884	0	719.168	0			0	0	0			0	10.9613	0
32.901	0	0	0			0	0	0			0	10.9667	0
32.918	654.325	0	0			0	0	0			0	10.9723	0
32.934	0	659.701	0			0	0	0			0	10.978	0
32.951	0	0	0			0	0	0			0	10.9833	0
32.968	0	0	0			0	0	0			0	10.989	0
32.984	721.8	0	0			0	0	0			0	10.9947	0
33.001	0	0	0			0	0	0			0	11	0
33.018	0	0	0			0	0	0			0	11.0057	0
33.034	0	0	0			0	0	0			0	11.0113	0
33.051	0	0	684.759			0	0	0			0	676.927	0
33.068	0	0	0			0	0	0			0	11.0223	0
33.084	0	0	0			0	0	0			0	509.881	0
33.101	0	0	0			0	0	0			0	11.0333	0
33.118	0	0	0			0	0	0			0	11.039	0
33.134	0	0	0			0	0	0			0	11.0447	0
33.151	0	0	0			0	0	0			0	11.05	0
33.168	0	0	0			0	0	0			0	11.0557	0
33.184	737.636	0	0			0	0	0			0	11.0613	0
33.201	0	0	0			0	0	0			0	11.0667	0
33.218	0	0	0			0	0	0			0	11.0723	0
33.234	0	0	0			0	0	0			0	11.078	0
33.251	0	0	0			0	0	0			0	11.0833	0
33.268	0	0	0			0	0	0			0	11.089	0
33.284	0	0	0			0	0	0			0	11.0947	0
33.301	0	0	0			0	0	0			0	11.1	0
33.318	0	0	0			0	0	0			0	11.1057	0
33.334	0	0	0			0	0	0			0	11.1113	0
33.351	0	0	0			0	0	0			0	11.1167	0
[truncated: 473 more rows]

[truncated: 21 more sheets: Fig 3E, Fig 4B, Fig 4C, Fig 4D, Fig 4E, Fig 4F, Fig 4G, Fig S1A, Fig S1B, Fig S2, Fig S3, Fig S4, Fig S5, Fig S7A, Fig S7B, Fig S7C, Fig S7E, Fig S8A, Fig S8B, Fig S9A …]
